# Supplementary material for: How bad is the mere presence of a phone? A replication of Przybylski and Weinstein (2013) and an extension to creativity
Source: PLoS One. 2021 Jun 9;16(6):e0251451. doi: 10.1371/journal.pone.0251451 (PMC8189469; doi:10.1371/journal.pone.0251451)
Supplement: S1 Table — Means and standard deviations by condition, sample sizes. Intraclass correlations, fixed effects estimates, significance tests, and confidence intervals for the manipulation and covariates. Comparison with results reported in Przybylski and Weinstein [12]. (XLSX) [file pone.0251451.s007.xlsx]

## Sheet: S1 Table
S1 Table. Multilevel analyses for relationship measures of all group sizes (Study 1). Means and standard deviations by condition, sample sizes. Intraclass correlations, fixed effects estimates, significance tests, and confidence intervals for the manipulation and covariates. Comparison with results reported in Przybylski and Weinstein [12]
			Phone	Notebook	Fixed effect level-2 phone				Fixed effect level-1 covariate gender				Fixed effect level-1 covariate agea				Fixed effect level-1 covariate positive affecta
	Ngroups	ICC	M (SD)	M (SD)	b	95% CI	t	p	b	95% CI	t	p	b	95% CI	t	p	b	95% CI	t	p
Przybylski and Weinstein [12]. Study 1
Relationship quality	37	0.43-0.51	2.78 (0.79)		-0.99	-	3.08	0.004	-20	-	-0.61	0.55	-0.04	-	-0.03	0.12	0.80	-	2.99	< 0.001
Partner closeness	37	0.43-0.51	3.57 (1.46)		-0.39	-	-2.56	0.02	-0.00- -0.09	-	-0.06- -0.64	> 0.51	-0.00- -0.09	-	-0.06- -0.64	> 0.51	-0.00- -0.09	-	-0.06- -0.64	> 0.51
Przybylski and Weinstein [12]. Study 2
Relationship quality	34	0.39-0.47	4.98 (1.09)		-0.19	-	-2.29	0.03	0.01-0.09	-	0.13-1.28	> 0.20	0.01-0.09	-	0.13-1.28	> 0.20	0.01-0.09	-	0.13-1.28	> 0.20
Trust	34	0.39-0.47	3.25 (1.01)		-0.36	-	-3.76	< 0.001	0.02-0.13	-	-0.13-1.50	> 0.12	0.02-0.13	-	-0.13-1.50	> 0.12	0.02-0.13	-	-0.13-1.50	> 0.12
Partner empathy	34	0.39-0.47	4.98 (1.09)		-0.37	-	-3.60	0.002	-0.08	-	-0.29	0.77	0.04	-	1.92	0.06	0.21	-	1.55	0.13
Study 1 (this paper) - Dyads only
Relationship quality	52	0.10	5.26 (1.02)	5.09 (1.02)	0.16	-0.25 – 0.57	0.75	0.456	-0.20	-0.58 – 0.19	-1.01	0.318	0.02	-0.04 – 0.08	0.59	0.557	0.50	0.16 – 0.85	2.85	0.006
Trust (subscale)	52	< 0.001	5.74 (0.98)	5.76 (1.10)	-0.03	-0.43 – 0.37	-0.15	0.883	-0.10	-0.52 – 0.32	-0.49	0.627	0.04	-0.02 – 0.11	1.30	0.199	-0.03	-0.40 – 0.34	-0.15	0.881
Additional items relationship quality	52	< 0.001	5.28 (1.18)	5.08 (1.30)	0.19	-0.26 – 0.64	0.83	0.413	-0.12	-0.58 – 0.35	-0.50	0.623	0.01	-0.06 – 0.08	0.32	0.752	0.79	0.37 – 1.20	3.74	< 0.001
Partner closeness	52	< 0.001	3.92 (1.61)	3.83 (1.56)	0.08	-0.49 – 0.65	0.29	0.772	-0.44	-1.03 – 0.16	-1.44	0.156	-0.05	-0.14 – 0.04	-1.14	0.259	0.99	0.47 – 1.51	3.73	< 0.001
Partner empathy	52	< 0.001	3.85 (0.83)	3.94 (0.85)	-0.11	-0.41 – 0.20	-0.69	0.495	-0.23	-0.54 – 0.08	-1.44	0.157	-0.01	-0.06 – 0.04	-0.32	0.748	0.52	0.25 – 0.80	3.71	0.001
Own empathy	52	< 0.001	3.88 (0.83)	3.65 (1.03)	0.23	-0.11 – 0.57	1.33	0.190	0.01	-0.35 – 0.36	0.04	0.971	-0.01	-0.07 – 0.04	-0.49	0.627	0.60	0.29 – 0.92	3.80	< 0.001
Experience appreciation	52	< 0.001	5.71 (1.23)	5.78 (1.05)	-0.07	-0.46 – 0.32	-0.37	0.714	-0.07	-0.48 – 0.33	-0.34	0.733	-0.00	-0.06 – 0.06	-0.08	0.933	0.96	0.61 – 1.32	5.29	< 0.001
Concentration	52	< 0.001	5.99 (1.07)	6.02 (1.01)	-0.05	-0.42 – 0.33	-0.25	0.805	-0.29	-0.68 – 0.10	-1.48	0.146	0.03	-0.03 – 0.09	0.98	0.332	0.55	0.21 – 0.89	3.13	0.003
Study 1 (this paper) - Triads only
Relationship quality	14	0.04	4.75 (0.99)	4.99 (1.14)	-0.13	-0.81 – 0.56	-0.37	0.715	-0.35	-0.98 – 0.28	-1.07	0.293	-0.07	-0.17 – 0.03	-1.34	0.192	0.59	-0.04 – 1.22	1.80	0.084
Trust (subscale)	14	0.08	5.65 (0.91)	5.47 (1.13)	0.31	-0.40 – 1.02	0.90	0.388	0.08	-0.51 – 0.68	0.26	0.797	-0.06	-0.16 – 0.04	-1.17	0.252	0.53	-0.08 – 1.15	1.67	0.107
Additional items relationship quality	14	0.30	4.90 (1.12)	5.00 (1.46)	0.05	-0.97 – 1.06	0.09	0.928	-0.29	-0.97 – 0.39	-0.83	0.416	-0.05	-0.16 – 0.06	-0.83	0.412	0.80	0.06 – 1.54	2.10	0.046
Partner closeness	14	0.05	3.59 (1.37)	4.33 (1.76)	-0.55	-1.54 – 0.43	-1.15	0.274	-0.39	-1.30 – 0.52	-0.83	0.415	-0.11	-0.26 – 0.04	-1.47	0.155	0.90	-0.01 – 1.82	1.91	0.068
Partner empathy	14	0.19	3.96 (0.52)	3.73 (0.88)	0.32	-0.19 – 0.83	1.27	0.228	-0.09	-0.48 – 0.29	-0.46	0.651	-0.02	-0.09 – 0.04	-0.71	0.487	0.47	0.06 – 0.88	2.23	0.035
Own empathy	14	0.10	3.67 (1.11)	4.00 (0.76)	-0.18	-0.84 – 0.49	-0.54	0.597	-0.02	-0.58 – 0.54	-0.06	0.952	0.02	-0.07 – 0.11	0.40	0.691	0.95	0.37 – 1.52	3.17	0.004
Experience appreciation	14	0.08	5.33 (1.20)	5.90 (1.37)	-0.33	-1.08 – 0.42	-0.91	0.382	-0.34	-1.03 – 0.35	-0.96	0.347	-0.05	-0.16 – 0.06	-0.90	0.377	1.32	0.62 – 2.01	3.66	0.001
Concentration	14	0.09	5.50 (1.31)	6.17 (0.90)	-0.59	-1.38 – 0.20	-1.53	0.151	0.29	-0.43 – 1.01	0.77	0.449	0.07	-0.05 – 0.19	1.16	0.258	0.51	-0.22 – 1.24	1.36	0.186
Study 1 (this paper) - Dyads and triads
Relationship quality	66	0.10	5.09 (1.03)	5.07 (1.04)	0.04	-0.30 – 0.39	0.25	0.807	-0.25	-0.58 – 0.08	-1.5	0.136	-0.01	-0.06 – 0.04	-0.46	0.648	0.54	0.24 – 0.84	3.47	0.001
Trust (subscale)	66	< 0.001	5.71 (0.95)	5.69 (1.11)	0.01	-0.32 – 0.35	0.08	0.936	-0.05	-0.40 – 0.29	-0.29	0.772	0.02	-0.04 – 0.07	0.59	0.560	0.12	-0.20 – 0.43	0.72	0.476
Additional items relationship quality	66	0.08	5.15 (1.16)	5.06 (1.33)	0.12	-0.28 – 0.52	0.59	0.559	-0.21	-0.60 – 0.18	-1.07	0.289	-0.00	-0.06 – 0.06	-0.08	0.939	0.80	0.44 – 1.16	4.39	< 0.001
Partner closeness	66	< 0.001	3.81 (1.53)	3.94 (1.60)	-0.08	-0.56 – 0.39	-0.35	0.731	-0.43	-0.92 – 0.06	-1.71	0.090	-0.07	-0.15 – 0.01	-1.78	0.080	1.00	0.56 – 1.45	4.41	< 0.001
Partner empathy	66	< 0.001	3.89 (0.73)	3.90 (0.86)	0.01	-0.24 – 0.25	0.06	0.954	-0.21	-0.46 – 0.04	-1.63	0.108	-0.01	-0.05 – 0.03	-0.60	0.549	0.50	0.27 – 0.73	4.30	< 0.001
Own empathy	66	< 0.001	3.81 (0.94)	3.73 (0.98)	0.11	-0.18 – 0.40	0.77	0.445	0.02	-0.28 – 0.32	0.14	0.890	-0.01	-0.05 – 0.04	-0.31	0.756	0.69	0.42 – 0.96	5.00	< 0.001
Experience appreciation	66	< 0.001	5.58 (1.22)	5.81 (1.12)	-0.18	-0.51 – 0.16	-1.02	0.311	-0.15	-0.49 – 0.20	-0.83	0.409	-0.02	-0.07 – 0.04	-0.66	0.513	1.06	0.74 – 1.37	6.55	< 0.001
Concentration	66	< 0.001	5.82 (1.17)	6.05 (0.98)	-0.22	-0.56 – 0.12	-1.27	0.209	-0.13	-0.47 – 0.22	-0.72	0.472	0.04	-0.01 – 0.10	1.49	0.140	0.57	0.26 – 0.89	3.56	0.001
aAge and positive affect are grand-mean centered.
