# Supplementary material for: How bad is the mere presence of a phone? A replication of Przybylski and Weinstein (2013) and an extension to creativity
Source: PLoS One. 2021 Jun 9;16(6):e0251451. doi: 10.1371/journal.pone.0251451 (PMC8189469; doi:10.1371/journal.pone.0251451)
Supplement: S3 Table — Means and standard deviations by condition, intraclass correlations, fixed effect estimates, significance tests, and confidence intervals. (XLSX) [file pone.0251451.s009.xlsx]

## Sheet: Feuil1
S3 Table. Multilevel analyses for self-assessments of creativity and creative measures of all group sizes (Study 1). Means and standard deviations by condition, intraclass correlations, fixed effect estimates, significance tests and confidence intervals.
			Phone	Notebook	Fixed effect level-2 phone
	Ngroups	ICC	M (SD)	M (SD)	b	95% CI	t	p
RAT - Dyads only
Number answers	52	0.09	8.38 (1.39)	8.10 (1.91)	0.29	-0.47 – 1.04	0.76	0.451
RAT correct score	52	0.08	2.67 (1.26)	2.60 (1.43)	0.08	-0.47 – 0.63	0.28	0.782
RAT flexible score	52	0.35	4.13 (1.24)	4.23 (1.26)	-0.10	-0.60 – 0.41	-0.38	0.707
RAT - Triads only
Number answers	14	< 0.001	8.33 (1.71)	8.80 (1.78)	-0.47	-1.79 – 0.86	-0.75	0.468
RAT correct score	14	0.28	2.85 (1.41)	3.20 (1.21)	-0.35	-1.27 – 0.57	-0.81	0.435
RAT flexible score	14	0.14	4.30 (1.17)	4.53 (0.99)	-0.24	-1.18 – 0.71	-0.53	0.603
RAT - Dyads and triads
Number answers	66	0.07	8.37 (1.50)	8.25 (1.89)	0.14	-0.51 – 0.78	0.42	0.672
RAT correct score	66	0.16	2.73 (1.31)	2.73 (1.40)	0.01	-0.46 – 0.47	0.03	0.977
RAT flexible score	66	0.30	4.19 (1.21)	4.30 (1.21)	-0.11	-0.54 – 0.33	-0.49	0.628
Self-assessments creativity - Dyads only
Self-assessment original	52	0.15	4.37 (1.29)	4.38 (1.38)	-0.02	-0.58 – 0.54	-0.07	0.946
Self-assessment appropriate	52	< 0.001	5.23 (1.06)	5.47 (1.10)	-0.24	-0.66 – 0.18	-1.12	0.268
Satisfaction	52	0.21	4.88 (1.33)	4.92 (1.62)	-0.04	-0.67 – 0.60	-0.12	0.905
Self-assessments creativity - Triads only
Self-assessment original	14	0.26	4.25 (0.98)	4.36 (1.22)	-0.11	-1.01 – 0.80	-0.26	0.803
Self-assessment appropriate	14	0.20	4.88 (0.82)	5.02 (1.12)	-0.15	-0.90 – 0.61	-0.41	0.688
Satisfaction	14	0.05	4.41 (1.01)	5.11 (1.53)	-0.70	-1.54 – 0.13	-1.79	0.099
Self-assessments creativity - Dyads and triads
Self-assessment original	66	0.20	4.32 (1.19)	4.38 (1.34)	-0.05	-0.51 – 0.41	-0.21	0.831
Self-assessment appropriate	66	0.10	5.11 (0.99)	5.37 (1.11)	-0.26	-0.62 – 0.10	-1.41	0.163
Satisfaction	66	0.18	4.72 (1.25)	4.97 (1.59)	-0.23	-0.74 – 0.29	-0.87	0.386
Creative measures - Dyads only
Easiness process	52	0.45	3.95 (1.44)	3.95 (1.57)	-0.00	-0.70 – 0.70	-0.00	1.000
Enjoyment process	52	< 0.001	5.33 (1.04)	5.31 (1.21)	0.02	-0.42 – 0.46	0.09	0.931
Cohesion	52	< 0.001	5.83 (1.13)	5.62 (1.12)	0.21	-0.23 – 0.65	0.96	0.342
Group work	52	0.05	5.19 (1.27)	5.04 (1.21)	0.15	-0.34 – 0.65	0.62	0.539
Risk	52	0.13	4.00 (1.17)	4.22 (1.61)	-0.22	-0.80 – 0.36	-0.76	0.453
Motivation	52	< 0.001	5.62 (1.02)	5.38 (0.92)	0.24	-0.14 – 0.62	1.27	0.212
Competence	52	< 0.001	4.44 (1.64)	4.42 (1.65)	0.02	-0.62 – 0.66	0.06	0.953
Autonomy	52	< 0.001	6.23 (0.96)	5.79 (1.39)	0.44	-0.02 – 0.91	1.89	0.065
Control item 1	52	< 0.001	4.12 (1.73)	3.98 (1.81)	0.13	-0.56 – 0.83	0.39	0.700
Control item 2	52	< 0.001	6.31 (1.16)	6.17 (1.32)	0.13	-0.35 – 0.62	0.55	0.584
Creative measures - Triads only
Easiness process	14	< 0.001	3.69 (1.29)	3.80 (1.36)	-0.11	-1.01 – 0.78	-0.27	0.791
Enjoyment process	14	< 0.001	4.60 (1.35)	5.31 (1.03)	-0.71	-1.56 – 0.15	-1.76	0.104
Cohesion	14	0.02	5.30 (0.83)	5.73 (0.97)	-0.44	-1.04 – 0.17	-1.54	0.149
Group work	14	0.16	4.47 (1.00)	4.49 (1.34)	-0.03	-0.91 – 0.86	-0.06	0.950
Risk	14	0.15	3.85 (1.40)	4.13 (1.87)	-0.28	-1.51 – 0.95	-0.49	0.635
Motivation	14	< 0.001	5.00 (1.21)	5.03 (0.88)	-0.03	-0.79 – 0.72	-0.09	0.927
Competence	14	< 0.001	4.22 (1.57)	4.60 (1.72)	-0.38	-1.49 – 0.74	-0.72	0.485
Autonomy	14	< 0.001	6.07 (1.07)	5.67 (1.72)	0.41	-0.51 – 1.32	0.95	0.362
Control item 1	14	0.29	4.22 (1.50)	3.80 (1.90)	0.42	-0.99 – 1.83	0.64	0.536
Control item 2	14	0.03	6.00 (1.18)	6.33 (0.98)	-0.33	-1.10 – 0.43	-0.93	0.373
Creative measures - Dyads and triads
Easiness process	66	0.31	3.86 (1.38)	3.92 (1.51)	-0.05	-0.61 – 0.51	-0.18	0.860
Enjoyment process	66	< 0.001	5.08 (1.20)	5.31 (1.17)	-0.23	-0.62 – 0.16	-1.16	0.249
Cohesion	66	0.02	5.65 (1.06)	5.64 (1.08)	0.01	-0.35 – 0.37	0.04	0.969
Group work	66	0.15	4.94 (1.22)	4.92 (1.25)	0.04	-0.41 – 0.48	0.16	0.872
Risk	66	0.14	3.95 (1.25)	4.20 (1.66)	-0.25	-0.77 – 0.26	-0.96	0.339
Motivation	66	0.02	5.41 (1.12)	5.30 (0.91)	0.11	-0.23 – 0.45	0.62	0.535
Competence	66	< 0.001	4.37 (1.61)	4.46 (1.65)	-0.10	-0.63 – 0.44	-0.35	0.725
Autonomy	66	< 0.001	6.18 (1.00)	5.76 (1.46)	0.42	0.01 – 0.82	2.04	0.046
Control item 1	66	0.09	4.15 (1.65)	3.94 (1.82)	0.21	-0.39 – 0.81	0.69	0.493
Control item 2	66	< 0.001	6.20 (1.17)	6.21 (1.25)	-0.01	-0.40 – 0.39	-0.03	0.975
