# Supplementary material for: How bad is the mere presence of a phone? A replication of Przybylski and Weinstein (2013) and an extension to creativity
Source: PLoS One. 2021 Jun 9;16(6):e0251451. doi: 10.1371/journal.pone.0251451 (PMC8189469; doi:10.1371/journal.pone.0251451)
Supplement: S4 Table — Means and standard deviations by condition, sample sizes. Intraclass correlations, fixed effects estimates, significance tests, and confidence intervals for the manipulation and covariates. Comparison with results reported in Przybylski and Weinstein [12]. (XLSX) [file pone.0251451.s010.xlsx]

## Sheet: S4 Table
S4 Table. Multilevel analyses for relationship measures with confidence intervals (Study 2). Means and standard deviations by condition, sample sizes. Intraclass correlations, fixed effects estimates, significance tests, and confidence intervals for the manipulation and covariates. Comparison with results reported in Przybylski and Weinstein [12].
			Phone	Notebook	Fixed effect level-2 phone				Fixed effect level-1 covariate gender				Fixed effect level-1 covariate agea				Fixed effect level-1 covariate positive affecta
	Ngroups	ICC	M (SD)	M (SD)	b	95% CI	t	p	b	95% CI	t	p	b	95% CI	t	p	b	95% CI	t	p
Przybylski and Weinstein [12]. Study 1
Relationship quality	37	0.43-0.51	2.78 (0.79)		-0.99	-	3.08	0.004	-20	-	-0.61	0.55	-0.04	-	-0.03	0.12	0.80	-	2.99	< 0.001
Partner closeness	37	0.43-0.51	3.57 (1.46)		-0.39	-	-2.56	0.02	-0.00- -0.09	-	-0.06- -0.64	> 0.51	-0.00- -0.09	-	-0.06- -0.64	> 0.51	-0.00- -0.09	-	-0.06- -0.64	> 0.51
Przybylski and Weinstein [12]. Study 2
Relationship quality	34	0.39-0.47	4.98 (1.09)		-0.19	-	-2.29	0.03	0.01-0.09	-	0.13-1.28	> 0.20	0.01-0.09	-	0.13-1.28	> 0.20	0.01-0.09	-	0.13-1.28	> 0.20
Trust	34	0.39-0.47	3.25 (1.01)		-0.36	-	-3.76	< 0.001	0.02-0.13	-	-0.13-1.50	> 0.12	0.02-0.13	-	-0.13-1.50	> 0.12	0.02-0.13	-	-0.13-1.50	> 0.12
Partner empathy	34	0.39-0.47	4.98 (1.09)		-0.37	-	-3.60	0.002	-0.08	-	-0.29	0.77	0.04	-	1.92	0.06	0.21	-	1.55	0.13
Study 2 (this paper) - Triads
Relationship quality	70	0.10	4.96 (1.06)	4.91 (1.11)	0.10	-0.19 – 0.39	0.69	0.494	0.40	0.11 – 0.68	2.70	0.008	0.00	-0.04 – 0.04	0.03	0.980	0.74	0.53 – 0.96	6.77	< 0.001
Trust (subscale)	70	0.10	5.65 (1.28)	5.62 (1.23)	0.05	-0.32 – 0.42	0.27	0.788	0.20	-0.16 – 0.56	1.09	0.278	0.00	-0.05 – 0.06	0.15	0.880	0.52	0.25 – 0.79	3.78	< 0.001
Additional items relationship quality	70	0.12	5.32 (1.13)	5.17 (1.39)	0.20	-0.17 – 0.56	1.06	0.295	0.33	-0.00 – 0.66	1.94	0.054	-0.00	-0.05 – 0.05	-0.15	0.881	0.98	0.75 – 1.22	8.06	< 0.001
Experience appreciation	70	0.14	5.67 (1.24)	5.84 (1.21)	-0.12	-0.46 – 0.21	-0.74	0.465	0.38	0.05 – 0.71	2.24	0.026	-0.00	-0.05 – 0.05	-0.05	0.961	0.72	0.48 – 0.97	5.71	< 0.001
aAge and positive affect are grand-mean centered.
