# Supplementary material for: How bad is the mere presence of a phone? A replication of Przybylski and Weinstein (2013) and an extension to creativity
Source: PLoS One. 2021 Jun 9;16(6):e0251451. doi: 10.1371/journal.pone.0251451 (PMC8189469; doi:10.1371/journal.pone.0251451)
Supplement: S5 Table — Means and standard deviations by condition, t test values, significance tests, and confidence intervals. (XLSX) [file pone.0251451.s011.xlsx]

## Sheet: S5 Table
S5 Table. t tests for toy creativity scores (Study 2). Means and standard deviations by condition, t test values, significance tests, and confidence intervals.
	Phone (Ngroups = 35)		Notebook (Ngroups = 35)		t test
	M	SD	M	SD	t	p	95% CI
Mean originality - 12 judges	4.89048	1.54927	4.94583	1.38086	0.157805	0.875078	-0.64 – 0.76
Mean appropriateness - 12 judges	5.72976	1.07502	5.99167	0.737491	1.18852	0.238761	-0.18 – 0.70
Estimated parents' willingness to pay (logtransformed) - 12 judges	1.38549	0.269256	1.43242	0.228031	0.78678	0.434144	-0.07 – 0.17
Creativity - 12 judges	4.89762	1.56635	4.96905	1.34888	0.204429	0.838629	-0.63 – 0.77
Novelty - 12 judges	4.83571	1.50279	4.84762	1.3592	0.0347581	0.972374	-0.67 – 0.70
Originality - 12 judges	5.10476	1.67514	5.19048	1.55319	0.22198	0.824995	-0.68 – 0.86
Innovativeness - 12 judges	4.72381	1.63346	4.77619	1.50079	0.139701	0.889309	-0.70 – 0.80
Usefulness - 12 judges	5.3119	1.21257	5.64286	0.981772	1.25494	0.213798	-0.20 – 0.86
Appropriateness - 12 judges	6.14762	1.08674	6.34048	0.65566	0.898953	0.37185	-0.24 – 0.62
