# Supplementary material for: How bad is the mere presence of a phone? A replication of Przybylski and Weinstein (2013) and an extension to creativity
Source: PLoS One. 2021 Jun 9;16(6):e0251451. doi: 10.1371/journal.pone.0251451 (PMC8189469; doi:10.1371/journal.pone.0251451)
Supplement: S6 Table — Means and standard deviations by condition, intraclass correlations, fixed effect estimates, significance tests, and confidence intervals. (XLSX) [file pone.0251451.s012.xlsx]

## Sheet: S6 Table
S6 Table. Multilevel analyses for self-assessments of creativity and creative measures (Study 2). Means and standard deviations by condition, intraclass correlations, fixed effect estimates, significance tests, and confidence intervals.
			Phone	Notebook	Fixed effect level-2 phone
	Ngroups	ICC	M (SD)	M (SD)	b	95% CI	t	p
Self-assessments creativity - Triads
Self-assessment original	70	0.18	4.60 (1.10)	4.57 (1.24)	0.03	-0.35 – 0.40	0.14	0.890
Self-assessment appropriate	70	0.15	5.56 (1.13)	5.56 (1.04)	-0.00	-0.34 – 0.34	-0.00	1.000
Satisfaction	70	0.03	5.30 (1.21)	5.30 (1.28)	0.01	-0.34 – 0.36	0.05	0.957
Creative measures - Triads
Easiness process	70	0.16	3.96 (1.42)	4.00 (1.26)	-0.04	-0.46 – 0.38	-0.18	0.858
Enjoyment process	70	0.16	5.42 (1.10)	5.23 (1.16)	0.18	-0.17 – 0.54	1.03	0.306
Group feeling	70	0.19	5.39 (1.17)	5.24 (1.31)	0.15	-0.25 – 0.55	0.75	0.458
Risk	70	0.29	4.29 (1.31)	4.04 (1.35)	0.25	-0.21 – 0.70	1.08	0.286
Motivation	70	< 0.001	5.50 (1.04)	5.36 (1.22)	0.14	-0.17 – 0.45	0.91	0.364
Competence	70	< 0.001	4.71 (1.34)	4.62 (1.49)	0.10	-0.29 – 0.48	0.49	0.627
Autonomy	70	0.12	6.15 (1.22)	5.90 (1.44)	0.26	-0.15 – 0.66	1.27	0.210
Mind wandering subscale 1	70	0.07	1.59 (0.68)	1.52 (0.62)	0.06	-0.13 – 0.26	0.67	0.506
Mind wandering subscale 2	70	< 0.001	2.18 (0.87)	2.23 (0.89)	-0.06	-0.30 – 0.18	-0.47	0.640
Mind wandering subscale 3	70	< 0.001	1.32 (0.60)	1.30 (0.67)	0.02	-0.15 – 0.19	0.22	0.829
Busyness	70	< 0.001	5.66 (1.12)	5.39 (1.40)	0.27	-0.08 – 0.61	1.53	0.131
Control of thoughts	70	0.11	5.29 (1.33)	4.98 (1.37)	0.30	-0.10 – 0.71	1.50	0.139
Approach avoidance: BAS drive	70	< 0.001	2.21 (0.45)	2.28 (0.53)	-0.07	-0.20 – 0.07	-0.98	0.332
Approach avoidance: BAS reward	70	0.02	2.04 (0.56)	2.08 (0.63)	-0.04	-0.21 – 0.12	-0.52	0.608
Approach avoidance: BAS fun	70	0.05	2.12 (0.62)	2.17 (0.68)	-0.05	-0.23 – 0.14	-0.51	0.611
Approach avoidance: BIS	70	0.06	2.80 (0.65)	2.66 (0.78)	0.13	-0.08 – 0.34	1.26	0.212
