# Supplementary material for: How bad is the mere presence of a phone? A replication of Przybylski and Weinstein (2013) and an extension to creativity
Source: PLoS One. 2021 Jun 9;16(6):e0251451. doi: 10.1371/journal.pone.0251451 (PMC8189469; doi:10.1371/journal.pone.0251451)
Supplement: S1 Dataset — Relationship measures, self-assessment of creativity, and creative measures. (XLSX) [file pone.0251451.s014.xlsx]

## Sheet: S1 Dataset
part_nb_SPSS	group_nb_SPSS	group_size	group_number	condition	self_crea	self_ori	self_nov	self_use	self_pra	self_app	satis1	satis2	satis3	pleasant	like	easy	quick	fun	cohesion1	cohesion2	cohesion3	cohesion4	groupwork1	groupwork2	groupwork3	groupwork4	groupwork5	risk1	risk2	motiv1	motiv2	comp	auto	control1	control2R	control2R_rev	concent	relation1R	relation1R_rev	relation2R	relation2R_rev	relation3	relation4	relation5R	relation5R_rev	relation6	relation7	relation8_extra	relation9R_extra
12	6	2	16	0	5	5	3	5	6	6	5	5	5	6	5	5	4	5	7	7	7	7	6	6	6	3	6	4	4	5	5	7	7	5	1	7	1	4	4	4	4	4	5	4	4	4	3	3	4
13	6	2	16	0	6	6	7	7	7	7	6	7	6	5	6	5	6	5	6	6	6	6	7	7	5	4	6	1	1	4	5	4	6	2	2	6	4	5	3	4	4	6	4	1	7	5	3	6	1
21	10	3	20	0	4	6	4	4	4	5	4	4	5	4	4	4	4	4	5	4	4	5	4	3	3	2	3	5	4	3	5	3	6	4	2	6	6	3	5	4	4	4	2	3	5	5	2	5	2
22	10	3	20	0	5	5	3	4	6	6	4	4	6	4	4	2	2	6	5	6	6	6	5	6	6	6	6	5	5	5	5	4	6	5	2	6	5	4	4	4	4	5	5	2	6	5	5	6	2
20	10	3	20	0	7	7	7	6	5	6	7	7	7	7	7	6	6	6	7	7	6	6	7	6	6	6	7	6	5	6	6	6	6	5	1	7	6	1	7	1	7	6	6	1	7	6	6	6	1
37	17	3	27	0	4	3	3	5	4	4	4	1	4	5	6	6	5	5	5	4	3	5	4	2	2	4	5	1	2	5	6	5	5	6	3	5	6	3	5	3	5	3	3	1	7	5	4	6	6
35	17	3	27	0	4	4	5	3	3	7	4	4	5	6	6	2	6	6	6	6	6	6	6	4	4	1	4	4	4	5	6	4	7	6	2	6	5	1	7	5	3	6	5	1	7	5	5	5	5
36	17	3	27	0	5	3	3	2	4	4	7	7	6	5	5	3	6	4	7	7	1	7	4	1	2	7	6	5	4	3	5	5	2	5	4	4	7	7	1	7	1	2	5	5	3	1	1	2	7
56	25	2	35	0	7	5	6	7	6	7	7	6	3	7	7	4	5	5	6	7	5	7	5	5	3	1	4	5	3	6	7	7	7	7	1	7	7	2	6	2	6	2	7	1	7	4	4	5	1
55	25	2	35	0	6	4	4	6	6	6	6	4	4	6	6	4	4	6	6	6	4	5	5	5	6	6	5	4	5	5	5	5	5	5	2	6	6	3	5	5	3	4	3	4	4	2	2	4	2
60	27	2	37	0	3	4	4	4	4	3	4	3	3	5	5	2	2	4	4	4	5	4	4	4	5	4	6	4	3	5	6	4	5	3	3	5	5	1	7	2	6	5	5	2	6	5	5	6	1
59	27	2	37	0	5	5	5	6	6	6	3	3	4	4	4	2	1	5	4	5	5	6	6	5	5	7	6	5	3	5	5	4	7	7	1	7	5	2	6	2	6	7	7	1	7	7	4	6	1
70	32	2	42	0	7	1	1	7	7	7	5	5	5	7	7	6	5	6	6	6	6	6	4	6	6	6	7	3	3	5	6	4	4	1	1	7	1	2	6	1	7	7	7	1	7	7	6	7	1
69	32	2	42	0	5	3	1	6	5	7	5	4	2	6	6	7	4	5	5	6	6	6	5	6	6	7	6	2	2	6	7	3	5	3	6	2	7	1	7	1	7	6	7	2	6	6	5	5	1
95	44	2	54	0	6	7	6	6	6	5	6	6	6	5	6	4	4	6	6	6	6	6	6	6	6	6	6	6	5	5	6	6	6	5	4	4	6	3	5	3	5	5	6	2	6	5	5	5	2
96	44	2	54	0	5	6	4	5	6	6	6	5	7	6	6	5	4	6	7	6	7	7	5	6	6	7	7	6	6	5	5	6	7	6	1	7	6	1	7	2	6	4	5	1	7	5	4	6	1
7	3	2	13	0	7	6	4	5	4	6	7	7	7	5	5	4	5	6	5	6	5	6	5	4	4	3	4	5	4	5	5	4	7	4	1	7	7	1	7	4	4	4	5	1	7	5	3	4	1
6	3	2	13	0	7	7	7	7	7	7	7	7	7	6	6	5	5	7	6	6	6	7	6	4	4	4	4	7	7	6	6	6	7	6	1	7	7	2	6	4	4	6	4	1	7	3	4	7	6
8	4	2	14	0	3	2	2	4	5	5	5	4	5	6	5	3	4	6	5	6	6	6	5	6	6	7	6	4	3	3	5	5	6	5	1	7	6	1	7	2	6	4	6	1	7	6	5	6	1
9	4	2	14	0	4	4	3	6	6	6	5	4	5	6	6	5	6	7	7	7	7	7	7	5	6	5	5	5	5	6	7	4	7	1	1	7	7	3	5	1	7	7	7	1	7	7	5	7	1
16	8	2	18	0	2	2	3	5	4	7	1	1	1	3	3	1	1	4	2	2	3	3	5	5	4	4	5	1	1	5	5	3	2	2	4	4	3	5	3	5	3	5	3	2	6	3	3	5	5
17	8	2	18	0	2	2	2	5	6	5	2	1	3	4	3	2	1	4	4	6	6	6	6	2	1	3	5	2	2	6	7	2	7	5	1	7	7	2	6	2	6	6	1	1	7	5	2	5	3
25	12	2	22	0	2	5	4	1	7	4	5	3	1	4	4	7	7	4	4	4	1	6	1	1	1	1	1	7	5	1	3	1	4	1	4	4	4	2	6	4	4	2	5	5	3	6	4	4	6
26	12	2	22	0	7	7	6	6	7	7	7	7	7	5	5	5	6	5	5	5	6	7	6	6	6	5	7	6	6	5	7	6	5	5	1	7	5	5	3	4	4	6	5	1	7	4	4	4	1
29	14	2	24	0	1	1	1	1	4	2	2	1	5	2	2	2	1	1	2	3	3	6	5	3	1	4	1	2	2	5	6	1	7	7	1	7	7	5	3	4	4	5	2	2	6	2	2	2	6
30	14	2	24	0	5	5	5	6	7	5	5	5	6	7	7	4	6	6	6	6	6	6	6	6	6	6	6	6	6	6	6	6	6	6	1	7	6	1	7	2	6	6	6	1	7	6	6	6	1
33	16	2	26	0	4	4	3	4	3	4	4	2	3	3	3	1	5	4	4	4	3	4	2	2	2	5	5	6	5	4	5	4	4	4	2	6	5	5	3	3	5	4	3	2	6	4	2	3	5
34	16	2	26	0	6	6	6	6	6	6	7	7	7	3	4	1	5	4	6	6	6	6	6	1	4	4	6	6	6	4	4	4	5	1	4	4	5	1	7	1	7	4	4	1	7	4	4	4	1
62	28	2	38	0	2	3	1	1	5	6	3	2	3	5	5	5	6	4	4	4	5	5	5	6	6	6	7	6	5	4	5	4	7	5	1	7	6	2	6	6	2	7	3	1	7	3	3	4	5
61	28	2	38	0	5	5	6	6	5	6	5	6	2	6	6	2	3	7	4	3	7	6	7	7	6	5	7	6	5	7	7	3	7	6	1	7	2	1	7	1	7	7	7	1	7	7	6	7	1
67	31	2	41	0	6	4	2	7	7	4	3	7	5	6	5	3	5	6	6	5	6	6	5	2	3	2	6	2	2	6	6	4	6	3	4	4	7	2	6	2	6	6	4	1	7	4	2	4	1
68	31	2	41	0	5	5	3	5	6	5	6	5	4	4	5	4	3	5	7	7	6	7	6	4	6	4	5	4	5	6	5	5	7	3	1	7	4	2	6	1	7	6	6	1	7	5	3	6	2
72	33	2	43	0	7	6	6	7	7	6	6	7	7	6	7	6	5	7	7	7	6	7	7	5	6	5	7	6	3	6	6	5	7	5	5	3	5	1	7	2	6	3	3	1	7	3	3	4	1
71	33	2	43	0	3	4	2	5	5	4	3	2	1	3	2	4	2	2	4	4	3	3	3	3	4	2	4	3	2	4	4	3	2	2	1	7	4	1	7	3	5	5	4	1	7	3	3	4	1
77	36	2	46	0	4	4	4	6	6	7	7	7	7	6	6	4	6	7	7	7	7	7	6	6	6	6	6	5	3	6	6	6	7	4	1	7	6	4	4	1	7	6	6	1	7	6	4	4	1
78	36	2	46	0	6	4	2	2	4	6	5	5	5	5	5	4	2	5	6	6	6	6	5	5	5	4	6	5	5	4	6	5	5	4	1	7	7	2	6	5	3	5	2	1	7	3	4	2	2
80	37	3	47	0	6	3	2	5	4	6	6	4	6	7	7	4	3	7	7	7	6	7	7	6	7	1	7	6	5	6	7	7	7	4	1	7	5	1	7	1	7	4	7	1	7	6	4	5	1
79	37	3	47	0	6	5	4	7	7	7	7	7	7	7	7	7	6	7	6	5	5	6	6	4	4	3	3	4	4	5	6	7	7	4	1	7	5	2	6	2	6	4	4	2	6	4	4	4	1
81	37	3	47	0	6	6	6	6	7	7	6	5	6	6	6	4	3	6	7	7	7	7	6	6	7	6	7	6	7	6	4	6	3	5	1	7	1	1	7	2	6	5	4	3	5	5	6	6	1
83	38	3	48	0	5	2	4	6	6	7	7	7	7	3	5	3	2	7	7	6	7	7	3	7	5	1	5	2	1	3	6	2	7	2	1	7	2	1	7	1	7	7	5	1	7	7	5	7	1
84	38	3	48	0	7	3	7	4	5	1	7	7	7	7	7	2	3	1	7	7	7	7	5	7	7	7	7	7	7	6	7	7	7	1	1	7	7	5	3	1	7	7	7	1	7	7	4	7	1
82	38	3	48	0	4	6	5	1	6	5	3	1	5	4	4	3	5	4	6	5	5	6	5	5	5	3	5	6	5	5	5	2	7	6	1	7	7	3	5	3	5	5	6	1	7	4	2	6	1
85	39	2	49	0	5	5	2	6	6	7	5	6	7	7	7	6	7	7	7	6	6	7	7	7	7	7	7	5	6	6	7	7	7	6	2	6	7	4	4	6	2	1	4	4	4	1	6	1	1
86	39	2	49	0	4	4	4	4	4	4	7	7	7	7	7	7	7	7	7	7	7	7	4	4	7	7	7	4	4	4	7	4	7	4	1	7	7	1	7	1	7	7	4	1	7	3	3	4	1
90	41	2	51	0	3	2	2	4	5	5	3	2	5	4	4	3	3	3	3	3	3	3	5	2	5	4	4	2	2	4	6	3	2	3	5	3	5	3	5	4	4	4	3	4	4	4	1	3	5
89	41	2	51	0	6	6	5	6	5	7	6	6	5	7	6	3	3	7	6	6	7	7	6	5	5	3	7	6	6	6	6	6	6	1	1	7	7	1	7	1	7	5	6	1	7	5	5	5	1
98	45	2	55	0	5	2	2	7	7	7	5	5	4	5	5	4	5	5	5	5	5	5	6	6	6	5	5	4	4	5	5	6	6	3	1	7	1	5	3	6	2	3	3	1	7	2	2	2	4
97	45	2	55	0	7	7	7	7	7	7	7	7	7	7	7	7	7	7	7	7	7	7	7	7	7	7	7	7	7	7	7	7	7	7	1	7	7	1	7	1	7	7	7	1	7	7	7	7	1
99	46	2	57	0	3	4	3	3	6	5	5	1	1	6	6	3	3	6	7	7	7	7	7	7	7	4	6	1	1	5	5	3	7	5	1	7	5	1	7	1	7	7	7	1	7	5	3	6	1
100	46	2	57	0	4	5	2	4	5	2	4	2	1	6	4	1	1	6	4	4	4	5	4	3	1	1	6	5	5	5	5	4	5	4	2	6	4	1	7	4	4	3	6	4	4	4	3	4	1
106	49	3	60	0	4	5	1	6	6	5	4	5	5	6	6	4	1	4	5	6	6	6	5	4	4	2	4	2	2	4	4	4	3	2	3	5	4	1	7	2	6	4	6	1	7	5	3	4	1
108	49	3	60	0	3	3	1	6	5	4	4	4	3	5	5	3	4	5	6	5	4	6	4	4	5	1	3	1	1	3	5	4	7	1	1	7	6	2	6	6	2	4	4	1	7	5	1	4	3
107	49	3	60	0	4	3	3	5	5	5	4	2	4	4	4	3	2	4	5	4	3	4	4	2	2	2	2	5	3	4	5	3	5	1	1	7	1	1	7	4	4	4	4	2	6	5	2	4	2
110	50	2	61	0	6	6	6	5	6	6	5	6	6	4	5	2	2	6	6	6	6	6	5	5	6	6	6	6	4	4	5	5	6	4	4	4	6	2	6	3	5	5	5	2	6	5	5	2	2
109	50	2	61	0	4	4	2	5	6	6	7	5	7	6	6	2	1	7	5	6	5	6	6	5	4	5	7	3	2	3	6	1	5	1	1	7	6	2	6	2	6	5	5	2	6	5	5	6	1
117	53	2	64	0	7	3	3	6	6	6	5	6	5	4	5	3	3	5	6	6	7	7	6	5	5	2	6	7	4	5	6	4	7	5	2	6	7	1	7	1	7	7	7	1	7	6	5	6	1
116	53	2	64	0	5	3	4	6	6	6	5	6	5	7	7	2	4	6	7	7	7	7	6	6	5	5	7	2	4	5	7	6	7	4	1	7	7	1	7	1	7	7	7	4	4	7	7	7	1
121	55	2	67	0	6	6	5	6	6	7	6	6	6	6	6	5	5	6	6	6	5	6	6	6	6	5	3	6	5	7	5	6	6	6	1	7	6	6	2	6	2	5	5	3	5	1	1	1	5
120	55	2	67	0	5	4	5	2	6	5	5	6	6	3	3	4	4	4	5	5	5	5	3	3	3	2	4	3	2	4	5	1	5	5	1	7	5	1	7	2	6	6	5	2	6	5	4	6	2
125	57	2	69	0	5	6	5	4	5	5	6	5	5	5	5	4	5	5	6	6	6	6	6	5	6	4	6	4	3	5	6	5	5	1	1	7	6	2	6	2	6	5	5	1	7	5	5	6	1
124	57	2	69	0	5	5	4	3	4	5	6	6	6	6	5	4	5	5	6	6	6	6	6	5	6	5	6	5	4	5	5	4	6	2	2	6	5	2	6	5	3	6	5	1	7	5	5	4	1
131	60	2	72	0	6	6	4	5	5	4	7	7	6	6	6	4	4	5	7	7	5	7	7	6	6	5	6	5	5	6	6	6	6	2	1	7	6	2	6	3	5	6	5	1	7	4	3	4	1
132	60	2	72	0	5	5	6	6	7	6	7	6	6	6	7	5	7	6	6	6	6	7	5	6	3	6	5	5	4	4	6	5	5	6	2	6	6	2	6	2	6	6	5	1	7	5	4	5	1
141	64	2	76	0	5	5	2	6	6	7	4	4	1	3	7	2	4	7	7	3	2	6	7	1	2	1	7	7	7	5	6	4	7	3	1	7	7	1	7	4	4	7	4	1	7	4	2	2	1
142	64	2	76	0	6	5	4	7	7	7	7	7	7	6	6	5	4	5	6	5	5	6	6	4	4	6	5	5	5	7	7	6	6	5	1	7	6	4	4	4	4	4	5	1	7	5	4	5	3
145	66	2	78	0	5	4	3	5	5	4	5	4	4	5	4	4	3	5	6	5	5	6	5	6	6	5	6	5	3	5	4	5	6	4	2	6	5	4	4	3	5	6	6	3	5	6	5	6	2
146	66	2	78	0	6	4	2	5	6	5	4	3	5	6	6	3	2	5	5	5	5	5	5	5	5	7	4	2	2	5	7	1	3	3	2	6	3	2	6	4	4	5	4	2	6	2	3	4	3
2	1	3	11	1	5	5	5	5	6	6	5	5	5	6	6	7	7	6	5	7	7	7	7	7	7	6	6	7	6	7	7	6	6	5	1	7	7	1	7	4	4	7	7	1	7	2	3	3	4
1	1	3	11	1	3	4	4	5	4	5	3	2	2	2	3	2	2	4	4	5	5	5	4	6	5	4	7	3	2	4	5	2	7	5	2	6	5	2	6	4	4	7	6	1	7	7	5	7	2
3	1	3	11	1	7	5	5	5	4	5	7	7	4	6	6	4	4	6	4	4	4	6	5	5	4	6	5	5	3	6	6	5	7	6	3	5	7	6	2	6	2	5	3	2	6	3	2	4	4
15	7	2	17	1	6	5	3	7	4	3	4	3	5	5	4	6	3	7	7	7	7	7	7	7	7	7	7	4	4	5	7	1	5	1	1	7	7	1	7	1	7	5	6	2	6	5	4	5	1
14	7	2	17	1	7	7	7	2	3	1	4	5	7	7	7	7	7	7	7	7	7	7	7	7	7	7	7	5	2	7	7	7	7	7	7	1	7	1	7	1	7	7	7	1	7	7	7	7	1
58	26	2	36	1	4	4	4	7	7	7	5	4	5	6	6	6	6	7	7	7	7	7	4	6	6	6	7	5	2	5	7	5	7	4	1	7	6	1	7	1	7	6	7	1	7	6	5	6	1
57	26	2	36	1	5	4	4	5	6	6	6	5	6	7	7	7	5	6	7	7	7	7	7	7	7	7	7	5	5	7	7	6	7	6	1	7	7	1	7	1	7	7	7	1	7	6	6	6	1
66	30	2	40	1	5	5	4	6	7	7	3	3	4	4	4	1	1	6	7	7	7	7	7	4	6	7	7	6	5	6	7	4	7	1	1	7	6	2	6	3	5	6	4	1	7	4	3	7	1
65	30	2	40	1	6	5	4	5	5	5	6	6	6	6	6	2	4	6	7	7	7	7	7	6	7	7	7	6	6	6	6	5	7	5	1	7	6	1	7	1	7	6	6	1	7	6	6	6	1
74	34	2	44	1	5	4	4	4	5	5	5	4	6	4	5	3	3	5	5	4	6	6	4	4	5	3	6	5	4	6	6	5	7	5	3	5	5	1	7	1	7	6	6	2	6	7	6	6	1
73	34	2	44	1	5	7	4	4	7	5	7	2	7	6	6	1	1	6	7	7	7	7	7	7	4	4	6	4	4	7	7	1	7	7	1	7	7	6	2	3	5	6	6	1	7	6	6	6	1
93	43	2	53	1	6	3	3	4	5	3	4	2	3	3	4	4	3	4	3	2	1	2	4	2	3	4	3	3	5	4	6	4	5	4	3	5	7	3	5	2	6	2	3	2	6	2	1	2	4
94	43	2	53	1	6	4	3	5	5	2	6	5	5	6	6	3	5	6	7	7	7	7	6	5	5	6	6	4	4	5	7	4	6	4	1	7	7	3	5	4	4	5	4	1	7	3	1	4	1
111	51	2	62	1	5	2	1	4	6	5	5	4	5	6	6	4	5	6	6	7	6	7	3	4	6	6	6	1	1	4	7	5	5	6	2	6	5	2	6	2	6	5	5	2	6	5	4	5	1
112	51	2	62	1	7	6	6	5	6	4	7	6	5	7	7	7	6	7	7	6	6	7	7	7	6	7	7	6	5	1	7	6	6	4	1	7	7	1	7	1	7	6	6	2	6	5	5	4	1
122	56	2	68	1	5	6	6	5	5	6	6	6	6	6	5	4	4	5	6	6	6	7	5	6	6	4	5	5	4	4	6	5	7	5	2	6	7	2	6	4	4	6	4	1	7	3	5	6	1
123	56	2	68	1	7	6	5	6	6	7	7	6	7	6	6	5	5	1	6	7	7	7	7	5	5	4	7	6	5	5	6	6	6	4	2	6	6	1	7	1	7	5	1	1	7	4	2	2	1
134	61	3	73	1	5	6	3	4	5	6	5	6	6	5	5	3	3	6	6	6	5	6	7	4	5	5	5	6	5	6	6	3	5	5	2	6	6	2	6	3	5	5	5	1	7	5	5	5	2
133	61	3	73	1	6	6	2	4	3	6	6	5	7	7	6	3	6	6	5	6	6	7	2	4	5	2	6	6	2	3	7	6	7	5	2	6	4	2	6	6	2	6	2	2	6	2	3	3	2
135	61	3	73	1	7	7	7	5	3	5	5	5	5	3	4	3	2	1	5	4	4	5	6	4	2	2	1	7	5	5	1	7	7	7	1	7	1	7	1	7	1	4	1	4	4	2	1	1	7
140	63	2	75	1	4	5	3	5	6	6	7	5	6	6	6	4	2	6	7	6	6	6	6	6	6	6	6	5	3	5	7	6	7	6	2	6	7	1	7	4	4	5	4	1	7	4	3	1	1
139	63	2	75	1	5	3	2	2	5	6	4	4	5	5	5	2	2	6	5	6	5	6	6	5	5	7	6	4	4	5	6	3	6	2	2	6	6	2	6	3	5	5	4	2	6	4	4	4	1
5	2	2	12	1	6	4	4	6	6	6	4	4	5	6	5	5	4	5	6	6	6	6	5	6	5	6	7	4	4	5	6	5	5	4	1	7	4	2	6	2	6	5	5	2	6	4	3	5	1
4	2	2	12	1	7	7	4	7	7	7	7	6	6	7	7	5	7	7	7	7	5	6	6	5	7	7	6	4	4	5	6	7	7	3	1	7	6	1	7	1	7	3	7	1	7	7	4	6	1
10	5	2	15	1	5	4	4	5	4	4	5	5	4	4	4	4	4	4	4	4	3	4	4	3	3	3	4	4	5	4	5	4	4	3	1	7	5	5	3	4	4	4	4	1	7	4	1	4	1
11	5	2	15	1	4	5	3	3	5	6	6	4	6	5	6	2	2	6	6	4	4	6	6	3	5	4	5	5	3	5	6	4	7	1	1	7	5	5	3	4	4	5	3	2	6	4	2	3	4
19	9	2	19	1	5	5	5	5	4	6	5	5	6	3	3	3	2	4	5	5	6	7	5	4	5	4	6	4	4	6	7	4	6	1	1	7	4	2	6	2	6	7	5	1	7	6	1	6	1
18	9	2	19	1	5	5	4	6	6	6	5	5	6	6	6	3	4	5	6	6	6	6	6	6	6	5	6	5	4	5	6	5	6	4	3	5	5	3	5	3	5	5	5	1	7	5	5	5	3
24	11	2	21	1	5	2	3	5	3	5	4	2	2	4	4	3	3	6	4	4	4	4	3	2	2	2	3	3	3	4	6	2	6	1	1	7	6	2	6	4	4	3	3	5	3	4	4	4	3
23	11	2	21	1	3	2	1	6	6	6	6	6	4	6	6	3	3	5	7	7	7	7	7	4	5	5	4	4	3	7	7	4	4	4	1	7	7	1	7	1	7	7	5	1	7	6	4	7	1
28	13	2	23	1	7	7	5	7	7	7	7	7	7	7	7	5	4	7	7	7	7	7	7	5	7	5	7	6	4	7	7	7	7	7	1	7	7	4	4	4	4	2	1	4	4	4	3	4	1
27	13	2	23	1	6	4	4	5	4	7	6	6	6	5	5	4	6	5	6	5	3	5	4	5	4	5	6	5	4	5	6	4	7	5	3	5	7	3	5	6	2	4	3	4	4	2	2	3	5
31	15	2	25	1	6	6	6	6	6	6	6	6	6	4	5	2	4	6	6	6	6	6	6	6	6	6	6	5	5	5	5	4	4	4	3	5	6	4	4	2	6	6	6	2	6	4	4	5	2
32	15	2	25	1	6	5	5	5	7	6	7	7	6	6	6	5	5	6	7	7	6	7	5	6	6	5	6	5	4	6	7	6	7	5	1	7	7	1	7	3	5	6	5	1	7	6	4	6	1
39	18	2	28	1	5	2	2	5	6	5	4	3	3	4	4	3	4	3	5	5	6	5	3	2	3	5	5	3	3	4	5	3	6	4	1	7	6	1	7	2	6	5	5	1	7	5	5	5	1
38	18	2	28	1	2	2	2	4	5	5	3	3	2	5	5	6	5	5	5	5	4	3	3	5	3	5	4	2	2	2	4	3	6	4	2	6	7	2	6	6	2	5	4	2	6	5	3	4	3
41	19	2	29	1	4	2	3	5	4	4	2	2	3	4	4	1	4	5	4	6	6	6	5	3	4	3	6	2	6	5	5	2	5	4	2	6	4	1	7	1	7	6	6	1	7	6	6	6	1
40	19	2	29	1	5	5	6	5	5	5	5	5	4	5	4	5	6	5	6	5	4	5	5	4	4	5	6	6	5	5	7	5	7	2	1	7	5	1	7	2	6	4	6	2	6	5	4	4	5
44	21	3	31	1	5	3	5	6	6	5	6	5	5	6	6	4	4	7	6	6	7	7	6	5	6	4	4	4	4	4	7	4	7	7	1	7	7	1	7	1	7	6	5	1	7	5	4	5	2
46	21	3	31	1	5	3	3	5	5	2	5	3	6	5	3	5	4	2	5	5	5	5	2	2	4	3	2	2	5	2	4	2	5	3	2	6	4	2	6	3	5	5	6	2	6	4	3	4	2
45	21	3	31	1	3	5	4	7	6	4	2	2	5	2	2	5	2	4	5	5	6	7	4	2	1	2	3	1	3	2	6	5	7	3	1	7	6	3	5	6	2	5	3	1	7	3	1	5	1
48	22	3	32	1	4	5	2	5	5	4	3	3	3	4	5	3	4	6	4	4	2	4	5	2	2	2	3	4	4	4	6	3	6	2	1	7	3	3	5	1	7	2	4	2	6	6	1	3	2
49	22	3	32	1	5	4	2	5	6	5	5	3	4	6	5	5	5	6	6	6	5	4	5	6	5	4	4	2	3	4	5	4	6	5	2	6	3	5	3	2	6	5	4	3	5	3	4	5	3
47	22	3	32	1	3	3	3	5	5	5	4	3	3	4	4	4	3	4	5	5	5	4	6	5	4	3	4	3	3	6	6	6	7	4	1	7	6	5	3	5	3	5	2	2	6	2	2	4	1
50	23	3	33	1	6	4	4	5	4	1	4	5	5	2	1	4	2	1	5	3	2	5	4	2	2	5	5	5	4	3	6	1	3	1	3	5	2	1	7	1	7	5	6	1	7	5	4	5	2
52	23	3	33	1	6	5	3	4	2	3	4	5	5	6	5	5	6	5	6	4	5	7	6	7	7	1	6	6	5	5	5	5	6	5	2	6	7	3	5	3	5	5	2	1	7	6	4	5	1
51	23	3	33	1	6	3	4	6	5	4	4	2	4	4	7	5	3	7	5	7	7	7	6	6	5	3	7	3	5	6	6	7	7	3	1	7	5	1	7	1	7	6	5	1	7	6	4	5	1
53	24	2	34	1	5	3	2	5	5	2	5	3	4	5	5	3	6	5	4	6	7	6	6	6	7	6	6	3	3	5	6	3	6	4	3	5	3	1	7	2	6	6	7	1	7	5	5	6	1
54	24	2	34	1	6	6	3	6	5	6	7	7	7	6	6	3	3	6	7	6	7	6	7	2	2	2	4	6	6	5	7	7	7	6	2	6	7	1	7	1	7	7	6	1	7	5	5	7	1
64	29	2	39	1	5	5	4	5	6	5	6	5	5	6	6	4	5	6	6	6	5	7	6	5	7	3	7	5	4	5	6	6	7	5	1	7	7	3	5	1	7	5	7	1	7	7	4	6	1
63	29	2	39	1	5	3	2	6	7	7	5	4	5	6	6	2	1	6	7	7	7	7	6	6	7	7	7	3	3	6	7	4	7	7	1	7	7	1	7	1	7	5	7	2	6	6	4	6	1
75	35	2	45	1	3	3	2	4	5	5	3	3	3	5	5	3	4	4	6	6	6	6	5	5	6	6	5	3	2	4	6	3	5	4	5	3	5	2	6	3	5	6	6	2	6	6	5	6	1
76	35	2	45	1	5	3	3	5	5	5	6	2	5	5	5	3	3	5	5	5	5	5	5	5	4	6	6	3	3	6	6	5	5	3	1	7	5	2	6	2	6	4	5	2	6	4	4	4	2
88	40	2	50	1	5	5	4	6	3	5	5	5	5	5	6	4	5	5	5	5	4	4	4	6	5	4	6	6	6	6	7	5	7	4	1	7	7	4	4	2	6	5	6	2	6	7	5	6	2
87	40	2	50	1	5	6	6	3	4	4	5	4	5	5	5	3	5	3	5	5	5	5	4	3	3	1	5	6	5	5	5	5	7	5	3	5	5	2	6	4	4	6	5	1	7	5	4	4	2
92	42	2	52	1	4	5	5	7	2	7	6	5	4	5	5	5	6	5	5	5	4	5	4	3	4	5	5	5	5	5	6	5	6	6	2	6	5	2	6	3	5	5	4	2	6	4	5	4	5
91	42	2	52	1	6	5	4	6	7	7	5	5	5	6	6	5	6	5	7	7	7	7	7	7	7	7	7	3	4	7	7	5	7	6	1	7	6	1	7	1	7	7	7	1	7	7	6	7	1
101	47	2	58	1	5	6	6	4	5	6	6	6	7	7	6	4	4	6	7	7	6	7	7	6	6	6	5	6	4	6	6	6	7	5	1	7	5	1	7	4	4	5	4	5	3	4	3	4	2
102	47	2	58	1	7	7	6	6	7	7	7	7	7	7	7	5	5	7	7	7	7	7	7	7	7	6	5	4	2	7	7	6	7	1	1	7	6	2	6	2	6	5	5	1	7	3	5	5	1
105	48	3	59	1	6	4	4	5	6	6	5	4	3	5	6	3	1	5	5	4	5	5	3	4	3	5	5	4	5	5	6	4	7	1	1	7	2	4	4	2	6	5	5	1	7	5	2	4	1
104	48	3	59	1	4	4	4	6	6	6	4	4	4	3	3	3	6	4	4	6	5	6	4	4	2	4	4	3	3	3	2	3	6	4	2	6	5	4	4	2	6	4	4	4	4	4	4	4	2
103	48	3	59	1	5	2	2	5	5	5	5	5	5	5	5	4	6	5	5	5	5	5	6	5	5	4	5	3	3	4	4	5	5	4	3	5	4	3	5	3	5	5	5	3	5	5	5	5	3
115	52	3	63	1	5	3	2	2	6	5	5	6	2	4	4	3	5	4	5	4	5	5	6	3	3	6	2	3	2	5	6	4	7	5	1	7	6	2	6	4	4	7	4	1	7	5	3	6	2
114	52	3	63	1	5	4	3	6	5	5	5	4	6	5	5	3	4	6	5	5	5	5	5	5	6	4	5	3	4	4	4	4	5	3	4	4	6	2	6	1	7	5	7	3	5	6	4	5	2
113	52	3	63	1	6	4	4	4	7	5	4	3	6	4	3	3	1	4	7	6	6	6	7	5	3	1	4	2	1	4	4	3	7	3	1	7	4	3	5	4	4	4	4	2	6	4	1	2	1
119	54	2	65	1	5	5	2	6	5	5	6	5	6	6	5	4	5	5	6	6	5	6	6	3	4	1	5	4	3	4	5	3	6	2	1	7	6	2	6	2	6	4	6	2	6	6	6	6	2
118	54	2	65	1	3	4	2	3	4	4	5	3	4	5	6	2	2	4	5	5	6	6	7	6	6	7	6	2	1	5	7	2	7	6	1	7	7	2	6	2	6	5	6	1	7	4	4	6	1
127	58	2	70	1	2	2	1	5	5	3	2	2	2	3	4	3	5	3	5	4	3	5	2	5	3	5	4	2	2	5	4	2	4	4	3	5	2	2	6	6	2	5	2	2	6	2	4	4	5
126	58	2	70	1	6	4	4	7	7	7	6	5	6	7	7	6	6	7	6	6	6	6	4	6	6	5	6	6	2	3	5	7	7	2	1	7	6	1	7	1	7	6	5	1	7	6	5	2	5
129	59	3	71	1	4	5	5	3	4	4	6	4	4	3	2	2	2	6	6	6	6	6	6	4	5	4	6	5	5	6	7	5	7	4	1	7	7	2	6	6	2	5	5	1	7	5	1	2	1
128	59	3	71	1	3	3	3	5	5	5	4	3	4	5	5	3	3	4	5	5	6	5	4	5	5	4	5	3	3	4	5	4	5	5	3	5	5	2	6	4	4	4	4	4	4	5	4	5	4
130	59	3	71	1	4	1	1	4	2	7	2	2	4	4	2	2	1	4	4	4	4	5	6	2	4	6	6	1	1	6	7	2	4	4	6	2	6	3	5	5	3	4	5	1	7	2	4	6	6
138	62	3	74	1	5	6	4	7	6	7	6	6	6	6	6	4	4	7	6	5	5	7	5	7	4	4	5	6	5	6	7	6	6	5	2	6	5	1	7	2	6	6	6	2	6	4	4	5	1
137	62	3	74	1	5	4	5	6	4	6	5	4	6	6	5	3	3	5	5	5	6	7	4	6	6	4	4	5	6	6	7	5	6	5	3	5	5	2	6	5	3	6	6	2	6	5	5	7	1
136	62	3	74	1	6	4	5	6	3	5	4	4	5	5	5	6	5	6	6	6	7	7	6	6	6	4	6	4	5	4	4	3	6	5	2	6	6	1	7	3	5	6	7	1	7	6	5	6	1
143	65	2	77	1	6	4	5	7	7	7	7	7	6	5	6	4	5	6	6	6	6	7	7	7	6	2	5	6	4	6	7	7	7	6	2	6	3	2	6	2	6	5	7	6	2	7	7	7	1
144	65	2	77	1	6	4	3	5	2	5	5	4	4	6	5	5	5	6	7	6	6	6	5	4	4	5	4	4	4	5	6	4	6	2	1	7	5	3	5	3	5	6	6	1	7	5	4	4	4
148	67	2	79	1	2	2	2	5	4	7	4	3	2	4	4	2	2	4	4	3	2	4	2	1	1	1	1	2	2	2	2	2	7	5	1	7	6	7	1	7	1	4	1	2	6	2	1	3	7
147	67	2	79	1	2	2	2	5	4	4	2	2	2	3	3	2	2	2	4	6	5	6	6	7	6	3	4	2	3	6	6	2	6	4	1	7	7	3	5	3	5	6	5	2	6	5	5	6	2
[truncated: 108 more columns]
