# Supplementary material for: How bad is the mere presence of a phone? A replication of Przybylski and Weinstein (2013) and an extension to creativity
Source: PLoS One. 2021 Jun 9;16(6):e0251451. doi: 10.1371/journal.pone.0251451 (PMC8189469; doi:10.1371/journal.pone.0251451)
Supplement: S2 Dataset — Ratings by peer judges. (XLSX) [file pone.0251451.s015.xlsx]

## Sheet: S2 Dataset
grp_nb_SPSS	condition	group_size	crea_1	ori_1	nov_1	use_1	pra_1	app_1	pay_1	crea_2	ori_2	nov_2	use_2	pra_2	app_2	pay_2	crea_3	ori_3	nov_3	use_3	pra_3	app_3	pay_3	crea_4	ori_4	nov_4	use_4	pra_4	app_4	pay_4	crea_5	ori_5	nov_5	use_5	pra_5	app_5	pay_5	crea_6	ori_6	nov_6	use_6	pra_6	app_6	pay_6	crea_7	ori_7	nov_7	use_7	pra_7
1	1	3	7	7	6	6	2	6	15	6	6	4	8	8	8	35	9	7	7	5	2	7	40	7	1	1	5	2	5	79	7	7	9	7	5	8	50	10	7	8	9	9	8	49	9	10	10	5	1
2	1	2	2	4	3	5	4	6	6	3	3	1	5	5	5	45	9	6	3	1	3	7	41	2	1	1	5	5	5	39.9	6	4	3	6	7	4	15	6	5	5	6	6	7	15	4	3	3	7	4
3	0	2	5	7	6	4	6	6	7	8	9	7	9	9	9	40	10	8	3	3	7	7	46	6	1	1	5	6	8	29.9	6	8	9	9	8	10	15	7	8	9	8	9	9	20	9	8	9	9	10
4	0	2	2	2	2	4	6	3	3	2	3	3	6	6	5	8	4	7	6	3	7	7	26	4	2	2	6	6	6	19.9	5	5	7	7	6	9	12	2	4	2	2	5	2	9	7	6	2	6	8
5	1	2	4	3	2	6	6	5	7	7	7	7	6	5	6	15	9	3	6	6	6	3	15	5	1	1	2	5	4	15	7	8	9	6	4	6	5	4	6	5	6	7	6	10	9	9	10	3	1
6	0	2	5	3	1	4	7	5	10	2	2	1	4	4	5	5	4	5	8	2	2	4	12	3	1	1	4	7	7	19.9	2	5	5	3	4	7	6	2	7	6	6	7	8	12	7	7	4	7	2
7	1	2	3	1	1	1	5	1	2	6	4	3	4	5	2	8	6	3	3	2	2	6	29	3	1	1	5	5	1	9.9	4	5	5	7	7	3	20	5	6	4	5	6	1	10	5	6	5	6	8
8	0	2	1	2	2	2	6	2	1	4	6	5	6	7	7	25	1	4	3	5	4	4	22	1	1	1	2	2	2	9.9	1	3	2	1	2	2	7	1	4	1	1	4	2	2	4	1	1	4	8
9	1	2	4	3	3	6	3	6	5	5	5	3	6	6	7	8	6	3	3	2	8	1	15	6	2	2	5	5	6	39.9	6	4	3	6	6	8	8	4	7	5	5	6	6	10	7	4	3	7	2
10	0	3	3	7	2	2	2	3	2	5	5	5	6	3	5	10	3	4	7	2	2	2	15	4	1	1	2	2	3	9.9	6	7	6	4	2	6	6	3	6	4	3	6	4	8	6	8	4	6	8
11	1	2	1	2	2	2	2	2	5	6	7	3	7	7	7	40	5	1	1	6	3	7	40	2	1	1	2	2	5	39.9	7	7	6	7	6	5	20	3	4	3	6	6	5	19.99	5	4	2	8	9
12	0	2	1	1	1	1	7	1	1	1	1	1	1	1	1	3	2	4	4	4	4	4	18	1	1	1	1	1	1	0	1	2	1	2	2	7	2	1	2	1	1	3	1	2	1	1	1	10	10
13	1	2	2	3	3	3	5	5	5	4	2	1	7	7	7	90	4	4	6	4	8	2	60	3	1	1	2	5	6	29.9	5	6	4	5	5	7	20	4	4	3	4	5	3	30	8	2	1	8	9
14	0	2	1	1	1	1	1	1	2	1	2	1	5	4	5	15	5	4	4	7	8	5	17	5	1	1	5	5	2	14.9	5	4	3	4	5	3	12	1	3	2	4	7	3	4	2	2	1	2	5
15	1	2	4	4	3	4	6	4	10	4	6	4	6	7	7	25	8	4	2	3	2	4	25	3	1	1	5	5	5	39.9	8	8	7	6	6	8	22	5	6	5	6	7	7	12	10	9	8	3	3
16	0	2	6	6	3	3	3	6	12	7	8	7	7	7	7	40	7	8	8	2	2	3	67	6	5	2	5	5	5	39.9	8	8	9	8	8	10	16	4	7	7	7	6	8	35	7	9	10	6	8
17	0	3	6	3	2	3	3	6	10	3	5	3	6	6	5	8	7	6	4	8	8	6	25	4	1	1	5	4	5	24.9	5	4	5	6	7	7	10	4	4	3	5	6	7	7	5	10	8	6	3
18	1	2	6	4	3	3	6	5	6	4	3	2	7	7	7	20	5	6	4	5	5	5	25	5	1	1	5	5	5	24.9	6	3	2	5	5	3	11	3	5	3	4	6	3	20	6	2	2	8	2
19	1	2	2	7	3	3	3	1	2	5	7	5	6	7	6	20	3	6	5	4	7	7	27	5	1	1	5	5	3	14.9	5	5	4	3	5	2	8	3	6	5	6	7	4	13	2	1	1	6	5
21	1	3	3	6	5	5	7	7	18	7	9	9	9	7	8	30	2	1	1	1	1	1	24	5	6	1	6	5	8	49.9	4	7	7	7	6	9	8	5	7	8	7	7	6	15	8	6	2	8	9
22	1	3	9	6	5	4	6	8	25	10	10	8	10	10	10	25	3	4	6	6	6	6	22	8	3	3	5	5	6	29.9	7	6	4	7	9	6	10	5	6	5	6	7	7	10	5	3	2	5	10
23	1	3	6	7	7	7	6	7	30	7	8	9	8	7	8	45	5	7	7	6	6	2	20	5	1	1	5	5	5	29.9	5	7	6	7	4	6	15	4	6	5	5	6	6	7	4	1	1	4	4
24	1	2	4	3	2	4	5	4	6	4	4	3	6	6	6	35	8	4	6	5	8	8	35	5	1	1	5	5	6	26	3	6	7	5	6	3	12	3	7	6	5	7	6	20	7	1	1	8	9
25	0	2	6	4	3	3	3	5	6	7	7	5	7	7	7	20	6	8	4	6	6	4	46	5	1	1	5	5	5	29.9	5	7	6	6	6	8	18	5	7	5	6	6	7	20	5	9	8	6	1
26	1	2	5	6	5	6	4	6	10	6	5	4	6	6	6	35	#NULL!	6	3	6	6	5	36	4	1	1	3	4	4	29.9	6	6	6	5	7	3	15	6	7	6	7	6	4	25	4	1	1	4	6
27	0	2	4	6	5	8	8	7	13	1	4	3	3	3	2	15	1	6	4	8	8	6	13	7	6	6	8	8	8	39.9	2	2	1	2	5	6	5	1	4	3	3	5	4	4	3	1	1	4	5
28	0	2	4	3	2	2	4	6	6	4	7	5	7	7	7	30	4	4	4	1	1	1	50	4	1	1	5	5	5	24.9	5	5	4	6	6	6	10	3	6	5	6	7	7	15	8	9	6	8	9
29	1	2	5	4	4	7	7	5	5	8	8	6	9	9	9	50	9	8	6	10	3	2	50	8	1	1	5	6	6	90	9	9	10	8	6	9	120	4	7	6	7	7	7	134	8	7	3	8	9
30	1	2	6	3	3	3	6	6	8	5	2	2	4	4	3	15	3	1	1	1	1	1	35	5	1	1	2	5	5	29.9	4	3	2	6	6	8	4	2	6	5	4	7	7	65	9	3	3	2	5
31	0	2	7	7	6	3	3	6	15	7	7	6	7	7	5	30	8	9	8	2	8	9	27	8	5	5	5	5	6	59.9	7	8	9	4	5	4	25	9	9	8	6	6	8	25	7	10	6	8	9
32	0	2	8	6	6	8	7	8	24	4	5	3	7	7	7	15	7	7	7	2	7	7	38	2	1	1	6	6	2	24.9	4	5	4	4	5	3	5	4	5	4	7	6	6	12	8	2	1	8	9
33	0	2	3	1	1	8	7	1	16	1	1	1	6	6	3	40	10	8	8	4	4	6	47	3	1	1	6	6	6	39.9	6	6	4	7	7	5	45	6	5	6	7	7	4	85	10	10	9	8	10
34	1	2	7	8	7	7	3	4	13	5	2	1	4	4	4	10	8	4	6	7	2	3	36	4	2	2	5	5	5	39.9	8	8	8	6	6	7	35	4	7	6	5	6	5	29.99	9	9	7	3	2
35	1	2	3	6	5	4	4	3	8	4	6	5	6	7	6	15	6	6	6	3	2	3	28	5	1	1	3	5	5	19.9	3	5	5	6	7	6	12	2	5	4	3	5	4	7	3	3	2	3	1
36	0	2	4	2	2	2	6	4	5	7	7	5	8	8	8	60	7	7	4	6	6	5	50	3	1	1	5	5	6	45	7	6	5	5	5	6	16	5	6	5	6	7	7	14	4	1	1	2	1
37	0	3	4	2	2	6	6	6	8	2	3	3	5	5	5	10	5	6	4	6	8	8	30	3	1	1	4	4	6	19.9	3	4	3	5	5	7	10	2	3	2	3	5	5	7	4	1	1	1	1
38	0	3	5	5	4	3	6	4	8	5	4	4	6	5	5	30	4	6	6	3	8	6	35	4	2	2	5	6	6	14.9	6	8	8	6	6	7	15	3	7	6	5	6	4	16	9	8	6	7	9
39	0	2	5	3	3	2	5	6	8	6	6	6	5	2	5	15	7	2	2	3	7	7	17	5	1	1	4	4	5	24.9	7	7	6	4	6	8	10	5	7	6	7	7	8	7	7	8	9	3	3
40	1	2	6	5	4	3	6	3	7	5	6	4	5	4	4	15	7	9	7	3	7	4	27	4	5	5	5	5	5	15.9	6	7	6	4	6	5	15	2	6	4	3	5	3	7	8	10	10	3	1
41	0	2	6	6	5	4	6	6	14	7	8	7	8	8	8	50	8	7	7	4	6	5	28	5	5	4	5	5	5	24.9	7	5	5	5	6	8	12	5	7	7	6	7	8	20	8	9	10	6	2
42	1	2	7	3	3	4	4	8	10	6	6	4	8	8	8	25	8	3	3	5	4	4	34	7	1	1	5	5	5	29.9	6	6	5	5	6	4	18	4	5	3	4	5	4	15	3	3	2	5	6
43	1	2	7	3	3	3	6	3	6	8	9	6	9	9	9	35	7	4	6	6	4	6	40	4	1	1	4	5	6	24.9	6	5	4	3	5	3	15	7	6	5	4	7	5	10	4	1	1	4	4
44	0	2	6	7	7	7	6	3	12	10	10	10	10	8	7	60	6	7	7	6	6	6	40	6	5	5	4	5	8	70	3	8	10	2	7	1	40	8	9	8	7	8	7	65	10	10	10	10	10
45	0	2	6	5	5	8	6	7	15	6	8	6	7	7	8	35	8	9	8	2	2	1	30	5	5	5	6	7	8	29.9	7	8	6	8	7	7	18	6	8	7	7	8	8	30	7	9	9	5	2
46	0	2	2	1	1	1	1	1	2	2	1	1	3	3	2	3	6	#NULL!	#NULL!	#NULL!	4.92857	#NULL!	30	4	1	1	3	3	2	14.9	2	2	1	1	4	2	1	1	3	1	2	4	2	1.5	1	1	1	1	6
47	1	2	7	6	5	4	5	5	13	7	7	6	8	8	8	35	8	4	5	6	4	2	40	6	#NULL!	#NULL!	#NULL!	#NULL!	#NULL!	39.9	5	6	7	3	3	7	12	8	8	9	7	7	8	20	9	7	4	7	3
48	1	3	3	2	2	2	5	2	2	5	6	5	4	3	3	10	8	5	2	2	8	1	22	4	4	4	4	5	5	39.9	6	7	8	8	9	8	12	6	6	5	5	7	5	8	7	9	10	5	1
49	0	3	3	3	2	4	4	6	8	3	2	2	3	3	5	8	2	4	4	7	8	9	13	2	1	1	5	6	2	19.9	4	6	7	7	7	3	12	2	3	2	4	5	3	8	5	9	7	8	6
50	0	2	7	6	5	4	4	3	10	7	6	5	7	7	7	20	8	6	4	5	5	8	30	6	1	1	3	5	5	14.9	6	7	7	5	7	4	9	6	6	4	4	6	5	20	5	1	1	5	7
51	1	2	4	3	2	2	6	7	17	6	7	5	7	7	7	30	7	6	3	3	3	7	38	4	1	1	2	5	5	39.9	8	7	8	5	6	9	15	6	7	6	6	7	8	45	9	5	1	8	2
52	1	3	6	7	4	4	3	2	5	7	6	5	7	7	6	20	10	4	4	6	8	8	47	4	1	1	2	2	3	49.9	4	5	5	6	6	8	8	3	5	4	5	5	6	9	7	9	5	9	5
53	0	2	4	4	4	3	6	5	6	4	2	1	4	4	3	25	4	7	4	5	8	4	60	3	1	1	4	5	5	19.9	2	5	4	5	6	3	10	3	6	5	5	6	4	10	2	1	1	5	3
54	1	2	4	5	4	4	7	3	5	4	4	2	5	4	4	30	7	6	3	3	7	3	27	4	1	1	2	5	5	19.9	4	4	4	5	5	2	9	3	5	3	4	4	3	7	2	1	1	6	6
55	0	2	4	7	7	3	3	3	5	5	7	7	5	5	4	15	5	6	4	5	7	8	24	4	1	1	7	7	7	13	5	3	2	6	5	4	8	4	5	3	3	5	6	4	2	9	3	9	10
56	1	2	6	8	4	4	4	6	10	6	7	6	8	8	8	50	4	8	5	3	3	5	70	5	1	1	5	4	7	39.9	8	7	5	6	6	3	15	5	6	5	6	7	4	25	6	2	2	6	8
57	0	2	6	3	2	6	4	7	12	4	5	5	6	6	7	15	6	8	8	4	4	2	35	7	2	2	5	5	5	29.9	6	7	8	7	7	5	15	7	8	8	7	6	6	20	9	9	7	8	2
58	1	2	5	3	3	3	6	3	3	2	4	3	6	4	4	20	1	1	1	1	1	1	10	3	1	1	6	6	2	24.9	4	5	4	7	8	6	12	2	5	4	5	5	4	8	2	4	2	2	5
59	1	3	2	3	2	3	8	7	15	2	3	1	7	7	7	100	4	4	4	7	7	6	75	3	1	1	2	5	5	99	6	2	2	5	4	4	15	6	5	6	7	7	7	300	7	9	6	7	1
60	0	2	3	8	2	2	2	2	2	5	6	4	8	8	8	80	8	3	3	2	2	2	25	2	1	1	4	5	5	99	7	8	9	9	10	8	70	6	8	6	7	6	7	65	10	10	10	6	1
61	1	3	8	8	7	8	7	7	15	7	6	7	6	6	7	25	6	8	8	8	9	6	22	7	4	4	5	5	5	39.9	8	8	9	5	6	8	15	10	8	8	9	8	8	29	8	10	10	7	6
62	1	3	7	8	8	8	3	7	28	6	6	6	7	6	4	25	10	8	8	6	1	3	44	7	6	7	9	9	9	39.9	6	6	5	8	8	7	17	7	8	7	7	7	6	24.5	9	10	10	4	1
63	1	2	7	6	6	4	4	5	11	7	7	5	8	8	8	50	9	6	3	6	7	8	70	4	1	1	5	4	5	29.9	8	6	7	5	6	6	25	5	6	5	6	6	5	20	6	3	2	6	3
64	0	2	3	2	2	2	2	2	5	4	4	2	7	7	7	35	5	1	3	5	3	6	40	5	1	1	4	4	5	69.9	6	4	3	6	6	5	20	5	7	6	8	9	8	25	5	2	2	9	5
65	1	2	5	6	5	7	7	7	8	6	6	5	6	6	6	20	6	7	3	3	3	3	17	8	5	5	5	6	7	39.9	5	5	6	3	3	2	20	6	6	4	5	5	6	10	3	1	1	5	5
66	0	2	1	7	3	7	6	3	3	5	5	3	7	7	7	35	4	4	4	8	8	5	47	2	1	1	4	3	5	70	3	5	3	3	6	4	20	3	3	2	3	5	6	17	9	3	3	6	7
67	1	2	4	6	4	3	3	5	13	6	7	5	7	7	7	25	3	4	4	4	4	4	28	5	1	1	2	5	5	19.9	3	6	6	2	2	3	20	3	5	4	3	5	6	5	10	10	10	9	10
[truncated: 60 more columns]
