# Supplementary material for: How bad is the mere presence of a phone? A replication of Przybylski and Weinstein (2013) and an extension to creativity
Source: PLoS One. 2021 Jun 9;16(6):e0251451. doi: 10.1371/journal.pone.0251451 (PMC8189469; doi:10.1371/journal.pone.0251451)
Supplement: S3 Dataset — Relationship measures, self-assessment of creativity, and creative measures. (XLSX) [file pone.0251451.s016.xlsx]

## Sheet: S3 Dataset
part_nb_SPSS	condition	group_number	self_crea	self_nov	self_ori	self_inno	self_use	self_app	satis1	satis2	mind1	mind2	mind3	mind4	mind5	mind6	mind7	mind8	mind9	mind10	pleasant	like	easy	quick	fun	risk1	risk2	group1	group2	group3	group4	group5	group6	motiv1	motiv2	comp	auto	busyness	thought	approach1_1	approach1_2	approach1_3	approach1_4	approach1_5	approach1_6	approach2_1	approach2_2	approach2_3	approach2_4
204	0	68	7	5	6	5	7	7	7	7	1	1	3	1	2	3	2	1	1	2	6	6	6	7	6	5	5	7	6	7	3	6	6	2	6	6	7	6	4	2	2	1	1	4	1	1	4	1	1
95	0	32	7	5	6	4	6	7	7	5	1	2	1	1	1	3	4	1	1	2	7	7	5	6	7	6	6	7	7	6	6	5	6	6	7	6	7	6	6	1	1	1	1	4	1	2	1	1	1
4	0	2	7	6	4	2	6	5	3	1	1	2	3	5	1	3	1	1	3	1	3	1	5	5	4	1	1	1	2	1	2	2	1	7	7	5	3	6	5	2	1	2	3	2	1	1	4	3	2
9	0	3	7	4	6	5	7	6	7	5	1	4	3	2	3	4	5	2	1	4	7	7	3	2	7	7	5	4	4	7	6	7	6	7	7	5	7	7	4	1	1	1	1	1	1	2	2	1	1
156	0	52	6	6	7	7	6	7	6	6	1	1	1	1	1	1	3	1	1	2	5	5	4	5	4	5	4	7	7	3	5	5	6	4	7	5	7	6	6	2	1	1	3	3	1	1	2	3	2
73	0	25	6	4	5	4	6	6	5	5	1	1	1	1	1	1	1	1	1	1	6	5	5	6	5	5	4	6	6	6	6	5	6	6	6	6	6	1	3	2	2	1	1	2	1	1	2	1	1
137	0	46	7	5	6	4	7	7	6	6	1	2	4	1	5	5	4	1	1	4	7	7	6	6	7	6	5	6	6	7	6	7	7	6	7	7	7	6	6	1	1	1	1	3	2	1	4	1	1
149	0	50	5	3	5	5	7	7	5	4	1	2	2	1	1	1	2	1	1	2	5	6	5	6	6	5	5	7	7	7	5	6	6	5	7	7	7	7	7	1	1	1	1	3	2	1	4	2	2
68	0	23	7	6	5	5	4	3	7	5	1	1	5	2	1	4	1	1	2	4	6	6	3	2	7	7	7	6	6	5	5	7	5	6	7	5	7	6	5	1	1	1	2	3	1	2	3	2	3
212	0	71	6	3	5	3	7	7	7	7	1	1	1	1	1	1	1	1	1	2	6	6	3	4	5	4	4	7	7	5	7	4	5	6	6	6	5	5	4	1	1	2	3	3	1	2	4	3	2
143	0	48	6	5	6	5	6	6	6	6	1	1	4	4	2	1	3	1	1	3	6	6	4	5	6	6	4	7	7	7	7	7	7	5	6	4	7	5	4	1	2	1	1	4	2	2	4	2	2
96	0	32	7	4	4	4	7	7	7	7	1	1	5	1	1	4	4	1	1	5	7	7	6	7	7	4	4	7	6	6	5	7	6	7	7	7	7	7	6	2	1	2	1	4	1	1	4	1	1
6	0	2	7	6	7	6	6	6	5	7	1	3	2	3	1	4	5	5	1	5	7	7	6	5	7	5	1	7	7	7	7	7	7	7	7	7	7	6	7	1	1	1	1	2	1	1	1	1	2
79	0	27	5	5	6	4	5	5	5	5	1	1	4	3	1	1	1	1	2	1	5	6	3	3	6	5	4	6	6	6	6	6	7	6	6	5	7	6	3	2	1	1	2	3	2	2	3	2	3
57	0	19	5	5	4	5	5	5	6	5	2	2	4	2	1	4	4	1	1	2	5	5	3	4	6	6	6	7	7	6	6	7	7	6	6	5	5	7	5	2	1	1	2	3	2	1	3	2	2
22	0	8	6	3	4	5	6	7	6	7	1	1	1	1	1	1	1	1	1	1	3	4	3	5	7	5	3	7	6	5	7	5	5	6	7	5	7	7	6	2	1	1	2	3	2	2	4	2	2
118	0	40	6	4	6	4	5	6	7	6	1	1	2	3	3	4	2	2	2	3	5	5	3	3	6	6	4	5	5	5	7	5	7	7	7	5	4	7	6	2	2	1	2	4	2	1	4	2	1
62	0	21	7	4	5	4	3	5	7	7	1	1	4	2	3	1	1	1	2	5	6	7	3	3	4	4	6	7	7	7	7	6	7	5	7	6	7	5	3	2	1	1	2	3	2	2	4	3	3
7	0	3	7	7	7	7	6	7	7	7	1	1	4	4	1	1	5	1	1	5	5	4	3	2	4	7	7	6	6	6	7	5	4	6	6	7	7	6	5	2	2	1	2	4	2	2	4	4	2
114	0	38	5	4	4	2	6	6	7	6	1	1	1	2	1	2	1	1	1	3	6	6	4	5	5	4	4	7	7	5	5	6	7	6	7	5	7	6	4	2	2	2	2	4	2	2	4	2	1
184	0	62	5	4	2	2	6	6	6	7	2	2	1	1	2	1	1	1	1	3	6	6	5	6	6	4	4	7	7	7	7	6	6	6	7	6	7	6	6	2	2	1	1	1	2	2	1	1	1
67	0	23	5	5	6	6	5	5	5	5	1	2	2	2	3	2	2	1	1	3	5	7	4	3	6	7	6	7	6	7	7	7	7	6	7	5	6	6	6	2	2	2	2	2	1	2	3	2	3
100	0	34	5	5	6	5	5	7	5	5	1	1	2	1	2	5	1	1	2	5	5	5	4	2	4	5	5	7	7	6	7	6	5	7	7	6	7	6	5	2	1	1	1	4	2	1	4	1	1
126	0	42	6	7	7	7	6	6	7	7	1	1	4	3	3	1	3	1	1	4	7	7	4	5	7	7	6	7	7	7	7	4	5	6	6	4	6	4	5	2	1	1	1	3	1	2	4	2	2
112	0	38	5	5	6	4	6	6	4	6	1	1	3	2	1	5	3	1	1	3	7	6	3	5	6	5	4	7	7	7	7	6	6	6	6	5	7	7	2	2	1	1	1	3	2	2	3	1	2
81	0	27	5	4	5	4	5	7	5	6	1	1	4	1	1	3	4	3	1	5	7	7	5	3	7	5	4	7	7	7	6	6	6	6	7	6	7	7	5	2	2	1	2	2	1	2	2	2	2
142	0	48	6	6	6	6	6	6	6	6	1	1	1	1	1	2	2	1	1	1	7	7	7	7	7	6	4	7	7	7	7	7	7	7	7	7	7	6	5	1	1	1	1	2	1	1	1	1	1
172	0	58	6	2	2	2	5	3	3	3	1	1	2	1	1	1	1	1	1	1	4	4	5	2	3	2	5	4	7	5	6	5	2	4	5	3	7	6	1	3	1	1	2	1	1	2	2	3	3
35	0	12	5	5	5	5	5	6	7	5	1	1	2	2	1	3	2	1	2	3	6	5	4	4	5	5	4	6	6	6	6	5	4	6	6	7	7	6	6	2	1	1	2	4	2	2	4	2	1
185	0	62	4	3	5	3	5	6	5	5	1	1	1	1	1	1	1	1	1	2	3	4	5	3	5	3	3	5	6	5	4	5	5	4	5	4	7	6	6	2	1	2	3	2	2	2	1	3	3
85	0	29	4	2	4	2	1	7	5	4	1	1	2	1	2	1	1	1	1	1	6	6	4	4	6	4	5	6	4	5	4	6	3	3	5	5	7	4	6	2	1	1	3	4	2	2	4	3	3
46	0	16	5	6	5	6	7	6	6	6	1	2	2	3	1	1	3	3	1	2	5	5	4	5	1	4	5	7	7	7	7	5	7	5	7	6	6	3	3	3	2	2	1	3	1	1	2	1	1
18	0	6	7	7	7	7	5	7	6	6	1	1	3	1	2	1	1	1	1	1	5	5	3	6	6	7	7	7	7	7	6	4	6	6	7	6	7	7	6	1	1	2	3	3	1	2	1	3	3
162	0	54	7	4	5	3	7	7	7	7	1	1	3	1	1	5	4	1	1	1	6	7	6	6	5	5	1	4	4	3	4	5	3	5	7	6	5	6	6	2	1	1	2	1	2	2	1	1	2
8	0	3	6	6	6	6	6	5	5	4	1	1	1	1	1	3	1	1	1	1	5	5	2	2	6	5	5	5	4	5	5	4	5	4	5	4	6	6	5	2	2	1	2	3	2	2	3	2	2
161	0	54	5	3	4	4	5	6	5	5	1	3	1	1	1	3	2	1	1	3	5	4	4	7	6	5	4	5	5	4	3	5	5	4	4	6	7	6	6	2	1	1	2	1	2	1	2	1	2
154	0	52	6	5	5	4	5	4	5	3	1	1	1	2	1	2	2	1	1	2	3	5	2	4	5	5	4	5	2	5	2	3	2	5	5	3	3	7	7	2	2	2	3	2	2	2	1	3	3
192	0	64	6	3	4	3	5	7	7	6	1	1	1	1	1	1	1	1	1	1	6	6	4	6	6	6	4	7	6	5	7	5	5	6	6	4	7	7	6	2	1	1	2	4	2	2	3	3	3
108	0	36	3	4	4	3	6	5	6	5	1	1	1	1	1	2	1	1	1	1	6	6	5	4	6	5	5	7	6	6	7	6	5	5	7	5	7	6	6	2	1	1	1	2	2	2	2	1	2
178	0	60	5	3	4	3	7	7	5	6	4	4	5	2	1	4	5	1	1	1	6	6	5	1	5	5	4	5	4	6	5	5	5	6	4	6	6	6	3	2	1	1	2	3	2	2	3	2	2
107	0	36	6	4	3	6	6	7	7	6	1	2	2	2	2	3	1	1	1	2	4	5	4	5	7	6	6	7	7	6	6	6	5	5	7	5	6	7	5	2	1	1	2	3	2	2	3	2	2
138	0	46	6	3	6	6	7	7	7	7	1	1	1	1	1	1	1	1	1	1	6	6	5	7	7	5	5	5	6	4	5	5	7	3	6	5	6	6	3	2	1	1	1	3	2	2	4	2	2
120	0	40	4	2	3	3	4	6	4	4	1	3	2	2	2	1	3	3	1	3	6	5	5	4	5	4	3	6	5	5	4	5	4	4	4	5	6	4	4	2	1	2	2	3	2	2	4	2	3
63	0	21	7	3	5	6	5	7	7	5	1	1	1	1	2	1	3	1	1	3	5	5	3	3	6	5	3	7	6	7	6	6	5	6	7	6	7	5	3	4	1	1	2	3	1	1	3	2	3
215	0	72	7	7	6	7	7	7	7	7	2	1	1	1	1	1	3	4	1	2	7	7	5	5	7	4	2	7	7	6	7	6	7	6	6	6	7	6	5	2	1	1	1	2	2	2	2	1	2
214	0	72	6	5	5	5	6	7	6	5	1	1	3	2	1	2	1	1	1	3	7	7	5	3	6	4	3	7	6	7	6	4	5	5	6	4	7	6	6	2	1	1	2	3	2	2	4	2	2
186	0	62	5	3	5	4	4	6	5	4	1	1	2	1	2	1	1	1	1	2	5	4	3	4	5	3	4	6	5	6	4	4	4	5	7	4	6	5	6	3	2	3	3	3	2	2	3	3	2
197	0	66	2	2	3	4	4	5	3	1	1	2	2	3	2	3	2	2	1	5	5	5	3	6	5	5	4	5	5	5	4	4	4	4	5	2	4	7	6	3	2	2	2	2	2	2	3	2	3
180	0	60	5	1	1	1	7	7	4	2	1	1	1	1	1	3	1	1	1	4	3	6	4	2	5	2	7	2	3	4	2	4	1	5	7	5	7	5	4	2	2	1	1	3	2	3	3	2	4
173	0	58	4	2	3	2	5	5	6	5	2	3	3	1	3	3	4	1	2	3	4	5	5	5	5	3	3	5	4	3	2	5	4	5	4	5	6	6	5	2	2	2	2	4	3	3	4	2	2
168	0	56	5	5	3	5	3	7	6	2	1	1	2	3	2	5	2	1	4	4	2	2	6	4	3	2	2	7	5	5	6	2	2	5	6	5	3	3	6	3	1	2	3	1	3	1	2	3	2
131	0	44	6	5	5	5	6	6	6	6	1	1	4	2	1	1	1	1	1	2	6	6	4	4	6	2	2	6	6	6	7	5	5	6	7	5	7	6	5	4	1	2	3	4	2	2	3	3	3
88	0	30	5	4	5	5	7	7	5	5	1	1	1	1	1	1	1	1	1	2	5	6	3	6	6	3	3	7	6	7	6	6	6	7	7	6	7	7	4	2	1	1	2	4	2	2	2	2	2
41	0	14	6	3	4	3	6	7	6	6	3	4	5	2	1	4	4	1	1	1	5	6	3	7	6	5	5	7	7	6	6	6	5	5	6	5	5	4	5	2	2	2	2	3	2	2	3	2	1
211	0	71	6	5	7	5	5	6	5	6	1	1	1	4	2	3	1	2	2	1	4	4	2	2	6	5	4	6	5	7	5	6	6	5	7	3	7	7	7	2	2	1	3	4	1	2	4	2	2
203	0	68	7	6	7	7	7	6	7	7	3	4	5	3	3	3	4	1	1	3	6	7	4	5	6	7	6	6	7	4	6	5	6	5	6	6	6	5	5	2	2	1	2	3	2	2	3	2	2
40	0	14	2	2	2	2	5	6	3	3	1	1	1	1	1	2	3	2	1	3	5	6	4	2	6	3	3	6	6	6	6	6	5	6	6	2	4	2	6	3	1	2	1	3	2	2	2	2	3
34	0	12	4	3	4	2	6	4	5	4	1	1	2	5	3	1	1	4	5	1	5	5	3	3	6	3	2	6	7	7	7	6	6	7	7	6	7	7	7	2	1	1	2	1	2	2	3	2	3
24	0	8	4	2	3	1	2	4	3	2	1	1	1	1	1	3	2	1	1	4	6	5	2	4	6	1	3	3	2	4	2	2	1	5	6	4	5	7	6	4	2	1	1	4	2	3	3	2	2
17	0	6	7	6	5	4	7	7	5	6	5	5	3	1	1	5	1	1	1	4	6	7	5	5	6	6	4	5	5	5	5	5	5	5	6	6	5	4	4	2	2	1	2	3	2	2	2	2	2
106	0	36	6	6	6	6	5	4	6	6	1	1	4	3	1	4	4	1	1	1	5	5	4	3	6	6	6	6	6	6	6	6	6	5	6	5	6	6	6	2	1	1	1	4	2	2	1	2	1
119	0	40	6	5	5	4	5	4	5	3	1	1	1	1	1	3	1	1	1	2	2	4	4	3	4	4	4	3	4	3	4	2	3	4	5	5	5	5	5	2	2	1	2	4	3	3	4	2	2
74	0	25	6	5	3	6	7	7	7	6	1	1	1	1	1	2	1	1	1	1	6	6	5	4	5	4	3	6	5	3	5	4	5	2	6	3	5	2	5	2	1	2	3	3	2	2	3	2	1
61	0	21	7	4	5	4	6	5	7	6	1	1	2	2	2	4	3	1	1	1	5	5	3	3	6	3	2	7	7	7	7	7	7	6	7	4	7	6	6	3	2	3	3	4	2	2	4	3	3
80	0	27	5	5	6	5	6	6	6	5	1	1	2	3	4	1	1	1	3	2	5	5	4	3	5	3	3	7	6	6	6	7	6	6	6	4	6	5	4	2	2	1	2	3	2	3	3	2	2
23	0	8	7	3	5	5	4	7	6	6	1	1	1	1	1	2	1	1	1	2	7	6	3	4	7	5	3	7	7	7	7	6	5	5	7	5	7	6	2	3	1	1	2	4	1	4	4	2	2
87	0	29	6	6	6	6	1	6	7	6	1	1	2	1	1	5	1	1	1	1	6	6	6	6	6	6	4	6	6	6	6	5	6	6	5	5	7	6	4	2	2	2	2	4	2	2	4	2	2
132	0	44	6	6	6	7	7	4	5	6	1	1	3	1	1	1	1	1	1	3	6	6	4	4	5	6	5	6	5	5	5	5	4	6	7	6	4	6	4	2	1	1	2	2	2	3	1	2	3
174	0	58	6	2	4	6	6	6	5	4	1	1	2	4	1	3	4	2	1	1	4	6	3	5	5	4	4	4	5	3	3	2	1	3	6	3	7	5	2	2	1	2	3	4	3	2	3	3	2
90	0	30	4	3	4	3	6	6	5	5	1	1	3	1	1	3	1	1	1	1	5	5	3	2	5	2	2	6	6	5	5	6	5	6	6	6	7	7	7	2	1	1	2	2	2	3	2	2	2
75	0	25	5	5	5	5	3	6	5	5	1	1	2	1	1	1	1	1	1	3	6	6	3	3	6	3	3	5	5	5	5	4	6	6	7	3	5	6	4	3	1	2	1	3	1	2	3	1	1
69	0	23	6	4	7	6	5	5	6	6	1	1	1	1	2	1	1	1	1	4	6	6	5	5	7	7	7	6	6	6	6	4	5	5	6	5	7	5	5	2	2	1	2	4	2	3	4	3	2
55	0	19	5	4	6	5	6	6	6	6	1	1	2	1	1	4	2	1	1	3	7	6	5	6	7	3	3	7	6	7	7	6	6	5	7	6	6	5	6	2	1	1	1	3	2	2	1	2	3
198	0	66	5	3	3	3	4	4	4	4	1	1	1	1	3	1	1	1	1	1	4	5	3	3	4	3	3	4	5	5	5	5	4	4	5	3	5	4	5	3	3	3	3	4	2	2	4	3	3
125	0	42	5	4	5	5	5	5	5	4	1	1	2	1	1	3	3	1	1	3	4	4	4	5	5	5	3	7	6	4	6	5	6	5	5	4	5	5	5	2	2	3	3	3	2	3	3	3	4
166	0	56	4	3	3	3	3	6	3	4	2	1	1	3	2	1	1	1	1	1	3	3	1	3	4	2	3	5	3	2	3	2	2	4	4	2	4	5	5	3	2	2	3	3	2	3	4	3	3
155	0	52	7	7	7	7	4	4	6	5	1	1	3	1	2	1	1	1	1	1	5	5	2	2	2	7	3	5	5	2	2	1	2	4	4	2	7	6	4	2	1	2	3	4	3	3	3	3	4
16	0	6	5	3	5	3	3	4	4	4	1	1	2	1	1	1	1	1	1	1	5	5	4	1	2	5	2	5	5	4	4	4	3	4	5	4	5	5	5	3	3	2	3	3	2	2	3	3	3
190	0	64	5	2	5	4	6	7	6	6	1	1	3	1	3	1	1	1	2	1	5	5	2	2	4	4	4	7	7	7	7	7	7	5	6	4	7	3	6	2	3	3	3	2	2	4	3	4	4
89	0	30	5	4	4	3	5	7	6	6	1	2	3	5	3	1	2	1	3	2	4	3	2	1	4	3	1	6	5	6	6	4	4	4	4	4	4	3	4	3	2	2	3	4	3	3	3	4	4
144	0	48	5	5	7	5	5	4	5	4	2	1	3	3	3	4	1	2	2	1	3	4	3	2	4	3	5	5	6	3	3	5	5	5	3	3	6	6	5	3	2	2	3	4	2	3	4	3	3
124	0	42	5	3	6	3	6	7	6	3	1	1	1	2	1	1	2	5	2	1	5	4	3	6	5	3	3	6	6	5	4	5	5	4	7	4	6	5	6	3	2	2	3	2	2	2	1	3	3
113	0	38	5	5	5	5	5	4	5	5	1	1	3	3	2	2	2	1	1	1	5	5	6	5	5	5	5	6	6	5	2	3	3	4	4	5	5	5	2	2	1	2	2	4	3	3	4	3	3
202	0	68	5	3	7	4	3	6	5	6	1	1	3	1	1	3	3	1	1	3	5	5	6	5	4	6	6	3	3	4	2	4	2	4	3	6	4	6	5	2	3	1	3	1	3	2	2	3	4
216	0	72	5	3	5	4	6	5	6	5	1	1	3	3	2	1	2	1	1	4	6	6	4	4	6	3	2	6	6	5	5	6	6	6	7	6	7	6	5	3	1	1	1	2	2	2	3	1	1
102	0	34	4	2	2	2	5	6	4	5	1	1	4	3	3	2	3	1	2	1	3	2	4	3	2	2	2	4	3	3	4	4	5	3	4	5	5	6	5	3	2	3	3	2	2	3	2	4	4
42	0	14	5	1	4	3	5	7	5	4	1	1	2	1	2	1	1	1	2	1	4	4	3	4	7	3	3	3	4	2	3	2	4	6	5	5	2	6	5	3	1	3	2	2	2	3	2	3	4
148	0	50	3	2	3	3	5	6	3	2	1	1	1	1	1	1	1	1	1	2	5	5	2	2	5	2	1	6	6	6	5	3	5	3	6	1	7	2	6	3	3	2	3	3	3	3	4	3	2
150	0	50	6	2	2	2	6	7	6	5	1	1	1	2	1	4	1	1	1	3	7	6	3	6	6	2	2	6	6	6	6	4	5	4	7	4	7	6	4	3	1	2	2	4	2	2	4	2	3
213	0	71	4	3	4	2	5	4	5	5	1	1	2	1	1	1	1	2	1	1	4	5	3	7	5	4	3	7	6	7	4	4	6	3	4	4	6	2	7	2	2	3	3	3	2	3	2	3	3
94	0	32	6	4	5	3	6	5	7	6	1	3	2	1	2	1	2	1	1	3	7	7	6	5	6	4	3	7	7	6	4	5	6	6	7	6	7	6	7	3	1	1	1	4	2	2	1	2	2
56	0	19	4	6	5	3	6	6	7	7	1	1	1	1	2	3	1	1	1	3	5	5	3	7	5	4	2	7	7	7	7	4	7	5	7	6	7	5	7	2	2	3	3	1	2	3	2	2	4
86	0	29	5	5	4	5	7	6	7	7	1	2	3	1	1	3	3	1	1	4	6	6	6	6	5	4	4	6	6	5	5	5	5	4	4	3	7	5	7	3	2	2	2	4	2	2	4	3	3
5	0	2	3	1	1	1	6	7	5	5	1	1	2	4	2	2	1	1	1	1	4	4	5	6	3	5	1	4	2	2	1	1	1	2	1	3	2	5	4	4	2	3	4	2	3	3	2	4	1
196	0	66	5	3	4	3	5	5	5	4	1	1	3	4	3	4	1	3	2	1	2	3	2	2	6	1	1	4	5	3	6	5	3	1	6	1	5	6	4	3	2	3	3	1	3	3	2	3	3
167	0	56	5	4	5	4	4	4	5	4	1	1	1	1	1	3	3	1	1	1	4	4	5	4	5	5	4	6	6	6	5	5	5	6	6	3	3	6	6	3	2	2	3	3	2	3	3	3	2
48	0	16	4	3	3	3	6	6	6	5	1	1	2	2	1	2	1	1	1	2	4	4	2	2	4	4	4	6	7	6	6	6	7	5	5	4	6	7	7	3	2	2	3	2	3	2	2	3	2
179	0	60	3	1	1	1	5	6	5	5	1	3	5	5	2	4	1	1	2	3	4	5	3	3	4	3	2	3	4	2	5	2	2	3	3	2	5	5	2	3	1	3	3	4	3	2	4	3	3
136	0	46	6	4	4	4	3	7	7	7	1	1	3	1	2	4	1	1	1	4	7	7	4	5	7	4	3	5	6	5	4	4	5	4	6	2	3	3	6	4	2	1	1	1	3	3	2	2	3
130	0	44	7	7	7	7	6	6	7	7	1	1	1	1	1	1	1	1	1	2	6	6	2	2	6	4	4	7	7	7	7	6	6	5	6	3	7	6	7	3	2	2	2	1	2	3	1	2	2
36	0	12	4	5	6	3	1	2	1	1	1	1	1	1	3	1	1	1	1	1	1	1	1	1	1	2	2	3	4	2	4	6	5	1	1	1	3	2	6	3	3	2	3	1	3	4	3	3	4
160	0	54	5	2	5	4	6	3	5	4	1	3	3	4	3	1	2	1	3	3	3	4	3	6	4	2	3	4	3	1	3	5	1	3	5	3	3	2	3	2	2	3	2	2	4	3	2	2	3
47	0	16	3	2	4	2	5	4	4	2	1	4	3	2	1	4	1	1	1	4	4	4	3	4	7	3	3	7	5	4	4	3	5	3	3	3	7	4	4	3	2	2	3	4	3	3	4	3	3
191	0	64	5	4	5	4	5	6	5	5	1	2	2	1	1	3	1	1	1	2	5	6	3	4	4	4	4	6	6	4	3	3	3	3	4	5	7	4	4	3	2	2	3	4	3	3	3	4	4
101	0	34	7	1	4	1	6	5	3	3	1	1	5	3	3	5	4	4	3	4	4	4	4	4	4	4	4	4	3	1	1	1	1	3	3	1	1	4	3	4	4	2	4	2	4	4	3	2	4
153	1	51	5	5	4	5	2	6	6	5	1	1	5	4	2	1	2	1	1	2	5	6	3	5	6	6	5	6	5	4	6	5	6	5	6	6	5	5	5	1	1	1	1	2	1	1	3	1	1
33	1	11	6	4	5	4	6	6	6	6	2	5	1	1	1	5	4	1	2	1	7	7	7	7	4	2	2	7	7	7	2	6	7	6	6	7	7	7	4	1	1	1	2	4	1	1	1	3	1
146	1	49	7	7	7	6	6	7	7	7	1	1	4	3	4	1	4	2	1	3	7	7	6	6	7	5	5	7	7	6	7	7	7	7	7	7	6	6	6	2	1	1	1	1	1	1	1	1	1
12	1	4	6	6	6	6	5	2	6	4	1	1	2	2	2	1	1	1	2	1	4	4	2	6	4	6	1	7	7	7	7	7	7	6	7	5	7	6	4	2	1	1	2	4	1	1	4	2	3
21	1	7	4	1	2	1	7	7	4	2	1	1	1	1	1	1	1	1	1	1	7	7	4	1	7	7	1	6	7	6	6	7	6	6	6	6	7	7	7	1	1	1	2	4	1	2	4	2	4
2	1	1	7	7	7	7	4	2	7	4	1	1	1	1	1	1	1	1	1	1	7	7	4	6	7	7	6	4	4	7	5	7	5	6	6	6	6	1	2	1	1	1	1	4	2	1	3	1	2
181	1	61	6	5	6	6	6	7	6	6	1	1	2	2	2	3	4	1	2	1	6	6	3	4	7	5	4	7	6	6	7	7	6	5	6	6	7	4	5	1	1	1	1	1	1	2	2	1	2
43	1	15	6	5	5	5	7	6	5	5	1	4	1	1	1	3	1	1	1	2	6	5	6	6	7	6	6	6	5	5	3	5	5	3	5	5	7	6	6	1	2	1	2	4	2	2	4	2	2
205	1	69	6	5	6	5	5	6	7	7	1	3	5	4	1	2	1	1	1	2	5	5	3	4	6	5	6	6	6	6	5	5	6	4	7	4	7	6	6	2	2	1	2	3	1	1	4	1	2
26	1	9	6	3	4	3	5	6	6	6	1	1	5	2	1	4	4	1	1	3	5	6	2	4	7	5	5	7	6	6	4	5	5	6	7	5	6	6	5	2	1	1	2	3	1	1	2	1	3
152	1	51	5	4	5	5	6	6	6	5	1	1	2	1	1	4	1	1	1	1	7	6	5	5	7	5	4	7	6	7	6	4	7	5	6	5	7	6	6	2	1	2	2	4	1	2	4	2	3
65	1	22	7	5	7	7	6	7	7	7	1	1	2	1	1	1	1	5	1	1	7	7	6	6	1	6	4	7	7	7	7	6	7	6	7	6	7	6	6	2	1	1	1	2	1	1	2	2	1
111	1	37	4	6	6	5	6	4	7	7	1	1	3	1	1	4	4	1	1	4	7	7	7	7	7	7	7	7	7	7	7	7	7	7	7	7	7	7	6	2	2	2	2	4	2	1	4	2	1
200	1	67	5	5	4	4	5	6	6	5	1	1	2	2	2	1	4	1	1	3	5	5	6	4	5	3	3	5	6	6	6	6	6	5	5	4	7	5	6	2	1	1	2	3	2	1	4	3	3
129	1	43	5	4	4	4	7	7	7	7	1	1	3	4	1	1	1	1	1	5	7	7	6	1	6	6	4	6	6	5	6	7	7	7	5	7	7	6	7	1	1	1	2	3	1	3	4	2	2
3	1	1	5	5	5	7	4	6	6	6	1	1	4	3	3	1	1	1	1	3	5	5	5	6	6	6	7	7	6	3	6	4	5	6	7	5	7	6	3	1	1	1	1	1	2	3	4	3	4
104	1	35	5	5	6	6	6	6	6	5	1	1	5	1	1	4	3	1	1	1	5	5	3	6	5	5	4	6	6	6	5	5	5	5	3	5	6	5	4	3	2	1	3	3	1	2	4	3	3
44	1	15	4	6	6	6	7	6	7	4	3	3	1	1	1	1	1	1	1	2	7	7	7	7	7	7	7	7	7	7	7	7	7	7	7	6	7	5	5	2	1	1	1	1	2	1	4	1	4
171	1	57	5	3	4	5	1	7	6	5	1	1	3	1	1	1	3	1	1	1	5	5	6	7	3	3	2	6	5	5	3	5	3	2	6	3	7	5	1	2	1	1	2	4	2	2	1	3	3
182	1	61	6	4	6	5	6	6	7	7	1	1	1	1	1	1	1	1	1	1	6	6	4	5	6	5	4	7	7	7	7	4	6	7	7	6	7	7	7	2	1	1	1	4	2	1	3	2	2
10	1	4	7	5	4	5	4	4	4	3	3	4	4	3	1	3	4	2	1	5	5	3	3	3	6	7	7	7	7	7	7	7	7	7	7	4	7	4	4	1	1	1	1	4	2	2	2	1	1
91	1	31	5	5	6	4	7	6	7	7	1	1	3	1	2	1	1	1	1	1	6	6	5	7	7	5	3	7	7	6	6	6	5	6	7	7	6	7	7	2	1	1	1	3	2	1	4	1	1
110	1	37	6	5	5	6	5	5	6	5	1	2	1	1	2	2	3	1	1	2	5	5	5	6	5	5	3	6	5	5	5	6	6	4	5	4	6	4	5	2	2	1	2	3	2	2	3	2	2
78	1	26	4	3	6	4	2	5	5	4	1	1	2	1	2	1	3	1	1	4	2	5	1	6	5	6	4	6	4	4	3	5	4	3	6	3	7	4	4	2	1	1	2	4	2	2	4	2	3
163	1	55	5	3	3	4	5	4	5	5	1	1	4	1	3	4	3	3	2	5	5	5	5	5	5	4	3	3	2	5	3	2	4	3	6	5	5	5	4	2	1	1	2	3	2	2	2	2	3
194	1	65	5	4	5	4	5	5	4	5	1	1	2	3	2	1	1	4	3	3	5	5	3	3	4	5	5	6	6	6	6	5	5	5	4	5	6	5	4	2	2	1	2	3	2	2	3	2	3
175	1	59	6	6	5	4	7	6	5	4	1	1	2	1	2	1	1	2	2	3	5	5	6	6	5	3	2	6	7	5	6	3	4	4	5	4	6	5	6	2	1	1	2	2	2	2	3	2	2
169	1	57	5	5	4	3	5	6	6	5	1	2	1	1	2	1	2	1	1	2	7	6	7	7	6	5	4	6	6	7	2	5	7	2	4	5	7	5	5	2	1	1	2	3	2	2	4	2	1
207	1	69	6	6	5	6	7	7	7	6	1	1	4	3	1	4	5	1	1	3	7	6	2	4	6	4	3	7	7	7	7	5	6	6	4	4	6	5	4	2	1	1	2	4	2	2	3	2	3
1	1	1	4	3	3	5	6	5	5	5	1	3	3	3	1	3	3	1	1	3	4	6	3	6	6	6	6	6	6	5	6	6	5	5	5	5	6	6	5	2	3	2	2	1	2	2	1	2	2
201	1	67	6	5	6	5	7	7	7	6	1	3	1	1	1	1	2	1	1	2	6	6	3	2	6	5	6	6	6	5	5	6	5	6	6	6	7	7	6	2	1	1	2	3	2	2	3	2	3
27	1	9	7	5	6	5	7	7	7	5	1	1	2	1	1	1	2	1	1	3	6	7	4	3	5	5	4	7	6	6	5	4	5	5	7	6	7	6	6	2	1	2	2	2	1	2	3	3	2
70	1	24	6	6	5	6	6	6	6	6	1	1	3	1	1	1	1	1	1	1	6	6	5	5	7	6	5	6	6	6	6	6	6	5	6	5	6	5	6	2	2	2	2	3	2	2	3	2	3
187	1	63	6	5	6	5	6	6	7	6	1	1	2	1	1	3	1	1	1	1	6	5	4	3	6	4	3	6	5	5	6	7	7	6	7	6	7	6	5	2	1	1	1	2	2	2	3	2	2
135	1	45	5	3	4	3	5	5	1	2	2	1	1	1	1	1	2	1	1	4	4	5	3	2	4	4	4	4	3	1	6	6	6	5	7	5	2	6	7	2	1	2	2	2	1	2	2	3	1
20	1	7	7	5	6	5	7	7	7	7	3	4	3	3	2	4	4	2	1	4	7	7	2	2	7	7	1	7	7	7	5	5	7	6	7	5	7	7	7	2	3	1	1	4	2	1	4	2	1
71	1	24	5	4	5	4	4	6	6	5	1	1	1	3	1	1	1	1	1	2	7	7	2	5	6	5	5	7	6	7	7	7	6	7	7	6	7	6	6	2	1	1	2	4	2	2	4	1	1
66	1	22	6	5	4	3	6	5	7	6	1	4	3	2	2	4	3	1	1	3	7	7	4	5	5	3	3	6	7	6	7	6	6	5	7	7	5	6	7	2	1	1	2	3	2	2	3	2	1
45	1	15	6	5	6	4	5	5	5	5	1	2	2	2	1	3	3	1	1	3	5	6	7	6	7	5	5	6	6	6	6	6	6	5	6	6	6	4	4	2	2	2	1	4	2	1	4	1	1
157	1	53	6	4	4	4	6	7	5	4	2	2	3	1	1	1	2	1	1	2	4	4	4	5	3	4	3	5	5	3	2	1	1	3	2	3	7	5	5	2	1	3	3	4	3	2	4	3	4
11	1	4	5	5	6	7	5	5	5	6	1	1	5	1	1	2	4	1	1	1	5	5	4	4	6	7	5	6	7	7	7	7	7	6	6	5	6	6	6	2	2	1	2	2	2	3	3	2	2
151	1	51	6	6	6	5	3	4	6	6	1	1	5	4	2	2	1	2	3	1	5	5	4	3	5	7	5	5	6	5	5	5	5	4	5	3	5	4	4	2	2	2	2	3	2	2	3	2	3
145	1	49	7	4	7	5	7	7	6	6	1	1	2	2	2	3	1	1	2	2	5	6	4	6	7	3	5	7	7	6	7	7	7	5	6	6	7	5	2	2	2	1	1	4	2	2	3	2	2
77	1	26	4	4	4	4	5	5	5	4	1	2	1	1	2	1	1	1	1	2	6	6	3	7	6	3	2	6	6	6	6	6	6	7	7	4	6	7	7	3	2	2	2	3	1	2	4	2	2
98	1	33	6	4	7	5	3	4	4	4	1	1	3	3	1	1	1	1	1	1	2	4	1	1	5	4	4	5	5	6	6	7	5	6	6	4	7	7	2	3	2	1	2	3	1	1	4	3	2
37	1	13	7	3	2	3	6	6	6	6	1	1	3	2	1	4	3	1	1	3	5	5	3	3	5	4	4	5	5	5	5	5	6	5	7	6	7	7	7	2	2	2	2	3	2	3	2	2	3
93	1	31	5	6	6	6	5	5	6	5	1	3	4	3	2	1	1	1	2	1	6	6	3	2	6	6	5	6	5	6	7	5	6	5	6	6	7	7	3	2	1	1	2	3	2	2	2	3	2
122	1	41	3	3	4	3	2	4	5	3	1	1	4	4	4	3	1	2	3	4	4	5	2	3	5	4	4	3	4	3	4	5	3	5	4	3	3	6	5	2	3	1	2	3	2	3	2	2	3
165	1	55	5	5	5	5	2	6	5	6	1	1	2	1	2	3	1	1	2	3	5	4	5	5	4	4	4	5	5	4	4	4	3	4	5	5	7	5	6	2	1	2	3	3	2	2	3	3	2
133	1	45	4	2	5	2	6	6	6	4	1	1	2	1	3	5	1	1	1	1	4	5	4	1	5	5	5	4	4	4	6	6	5	5	5	3	4	7	7	2	3	2	3	2	2	2	3	3	3
139	1	47	5	5	5	5	5	5	6	6	1	1	1	2	2	1	1	1	2	1	6	6	4	4	5	6	5	6	6	5	6	4	5	6	7	3	7	5	5	1	1	1	2	2	2	2	1	2	2
199	1	67	5	4	5	4	5	7	6	5	1	1	1	1	2	1	1	1	1	1	6	6	6	5	5	3	3	6	6	5	6	4	4	5	7	4	6	6	6	3	2	2	2	3	2	2	4	2	3
158	1	53	7	2	2	2	7	6	6	5	1	2	4	1	4	1	3	2	2	2	7	7	4	4	6	2	2	4	4	2	7	2	4	7	7	7	7	5	4	2	1	1	1	4	2	2	4	2	1
195	1	65	6	6	7	6	7	7	5	6	1	1	1	1	3	3	5	3	1	5	6	7	3	4	5	4	5	7	6	7	7	7	7	5	5	6	5	7	7	2	1	1	1	3	2	2	3	2	2
15	1	5	6	2	6	2	6	6	6	5	1	1	3	3	1	2	1	1	1	1	6	7	3	4	7	6	5	7	7	7	5	6	6	1	7	5	7	7	6	2	2	1	2	3	1	2	2	2	1
109	1	37	6	5	6	5	6	6	7	6	1	1	1	3	1	1	1	2	1	1	6	6	3	4	5	4	4	7	7	5	7	4	5	4	5	2	4	5	4	3	2	2	3	4	2	3	4	3	4
99	1	33	4	2	6	4	4	6	5	5	1	3	4	1	2	1	1	1	5	4	5	4	3	3	4	6	4	6	5	5	6	5	5	5	7	4	5	4	5	2	1	2	3	2	2	2	3	3	2
14	1	5	7	6	6	6	7	7	7	6	1	1	1	1	1	1	1	1	1	1	6	6	4	4	6	6	6	7	6	6	6	6	6	6	6	6	6	7	6	2	1	1	2	3	2	2	3	3	2
116	1	39	4	4	5	4	3	3	5	4	1	2	1	2	3	1	1	4	1	1	5	5	3	1	4	4	1	5	4	4	5	2	6	4	6	4	6	6	7	2	2	2	3	2	2	3	3	3	3
64	1	22	6	4	6	5	7	7	7	5	1	1	1	2	1	3	3	1	1	1	6	6	4	3	7	3	3	6	5	5	7	4	5	7	7	7	7	7	5	1	1	2	4	4	2	2	2	3	2
19	1	7	6	4	6	4	7	7	7	7	1	1	4	1	1	1	1	1	1	1	6	6	4	2	4	4	4	6	6	6	6	6	6	5	5	5	6	4	5	2	2	2	3	3	2	3	3	3	2
59	1	20	5	2	2	2	7	6	5	4	1	1	2	1	2	3	1	1	1	3	4	5	4	5	5	2	3	5	6	6	5	3	4	5	6	5	6	6	6	3	1	2	2	3	2	2	2	2	2
159	1	53	5	5	6	5	5	6	7	6	1	1	2	1	3	4	3	1	1	2	6	7	4	6	7	5	4	7	6	7	6	6	6	5	7	5	6	5	6	2	2	1	1	3	2	2	2	2	2
141	1	47	6	4	6	6	7	7	6	4	1	1	4	2	2	3	3	1	1	1	6	6	4	6	6	2	3	7	7	6	7	4	7	6	6	3	6	7	6	2	1	1	1	3	2	2	3	3	2
13	1	5	6	7	6	6	5	6	7	6	1	1	1	1	2	1	1	1	1	1	6	6	4	5	5	7	6	7	6	6	6	7	7	5	6	4	7	6	4	2	1	2	1	4	2	2	4	2	3
176	1	59	6	2	3	4	5	7	6	7	1	1	2	2	1	3	3	2	1	3	5	6	2	3	6	4	5	6	5	6	6	6	6	6	7	5	5	6	6	2	1	1	1	2	1	2	1	1	1
140	1	47	6	6	6	4	6	7	7	6	1	1	1	1	1	1	2	1	1	2	7	7	6	5	5	6	5	7	7	7	7	5	7	7	7	6	7	6	6	2	1	1	3	3	2	3	3	3	3
210	1	70	5	4	5	3	2	7	6	6	1	1	1	1	1	2	2	1	1	3	7	7	3	5	6	5	5	7	6	6	6	5	5	4	6	5	7	7	7	2	1	1	1	3	1	2	2	1	2
103	1	35	5	6	7	5	7	5	7	5	1	1	5	5	1	1	3	4	5	1	7	7	2	1	7	7	7	7	7	7	7	7	7	6	5	4	7	7	1	2	1	1	1	4	2	1	4	1	1
25	1	9	5	5	6	3	5	6	6	4	1	1	1	2	1	1	1	1	2	2	7	5	4	4	5	4	4	7	7	6	6	6	7	6	7	5	7	6	6	2	1	1	1	2	2	1	4	2	3
117	1	39	4	2	4	4	7	7	7	6	1	2	1	1	2	1	2	1	1	3	6	6	2	4	6	4	5	7	6	7	6	7	7	5	7	6	7	7	5	2	1	1	1	3	2	2	4	2	1
183	1	61	4	1	2	1	6	5	3	2	1	1	1	2	1	1	1	1	1	1	4	4	5	1	2	1	1	3	3	5	4	1	1	5	6	2	7	6	6	3	1	2	4	2	3	2	4	3	4
128	1	43	6	3	5	4	6	5	4	4	3	2	3	2	4	1	3	1	1	1	1	2	2	2	1	6	5	5	3	2	5	1	1	6	6	3	2	3	6	3	2	1	3	2	2	2	3	3	2
209	1	70	4	3	4	4	5	5	4	4	1	1	1	1	3	1	1	1	1	2	4	4	5	3	4	5	5	5	5	4	5	5	5	4	4	5	5	6	6	3	4	2	3	4	2	3	4	3	4
60	1	20	6	5	6	6	7	7	6	6	1	1	1	1	1	1	1	1	1	2	5	5	4	6	5	6	5	7	6	5	5	5	5	4	6	4	5	7	6	2	2	2	3	1	2	2	3	3	3
134	1	45	5	3	3	4	7	6	6	4	1	1	1	3	2	1	2	1	1	1	5	5	2	3	5	3	5	5	4	5	6	4	5	5	6	6	7	6	4	2	3	2	2	2	3	2	3	2	3
32	1	11	3	1	3	3	6	7	5	4	1	1	1	1	1	3	1	1	1	2	6	6	4	3	5	1	3	6	5	5	4	6	4	4	4	3	7	5	6	3	2	3	3	4	3	2	4	3	3
147	1	49	2	2	2	2	4	5	2	2	1	2	4	2	1	2	1	1	1	2	6	4	1	4	3	3	3	4	4	2	5	4	4	3	7	4	7	4	5	2	1	3	3	4	3	2	4	2	2
121	1	41	5	4	4	5	4	4	4	4	1	1	1	1	2	1	1	1	1	1	4	4	2	4	4	5	5	5	5	4	6	5	4	6	6	5	6	5	6	2	1	2	2	4	2	2	4	2	3
52	1	18	5	4	5	3	4	4	5	3	1	1	4	2	1	4	1	3	1	2	5	6	3	4	6	5	4	3	3	4	2	4	3	6	5	6	7	7	6	2	2	3	1	4	3	2	3	2	2
83	1	28	7	6	6	6	7	7	7	6	1	1	3	1	1	3	1	1	1	1	7	7	7	7	7	5	5	6	5	4	5	7	6	6	7	5	7	6	6	2	1	1	2	2	2	2	1	2	2
82	1	28	4	4	4	5	5	5	5	4	1	1	4	4	3	1	1	1	3	3	5	4	2	3	5	3	3	4	4	5	5	4	4	4	5	3	5	5	4	2	2	3	3	3	3	2	3	3	3
206	1	69	5	1	3	1	5	6	5	4	1	1	3	3	2	3	4	2	2	4	4	5	3	4	5	3	3	4	2	3	2	3	3	4	4	3	6	5	3	3	2	2	2	3	2	2	4	2	3
39	1	13	7	1	1	1	5	5	6	5	1	1	1	1	1	3	3	1	1	3	4	4	3	3	5	2	2	4	4	4	2	3	2	4	6	2	5	6	6	3	3	2	2	4	2	2	2	2	3
208	1	70	6	7	2	2	6	5	3	4	1	2	3	2	3	1	1	2	2	2	4	6	3	1	5	5	5	3	2	7	4	2	2	4	2	3	6	5	5	3	1	2	3	1	2	3	2	4	1
115	1	39	5	3	4	4	7	7	7	7	1	1	1	1	1	1	1	1	1	2	6	6	6	6	6	3	3	6	6	6	6	6	6	6	6	5	6	7	7	3	2	3	2	3	2	3	2	2	1
31	1	11	3	3	1	3	5	7	5	5	2	3	3	2	2	2	1	1	1	1	5	5	3	1	5	3	3	5	5	5	3	3	2	3	5	3	7	5	5	2	1	1	2	1	2	2	3	3	4
188	1	63	5	6	5	6	7	6	5	5	1	1	3	1	1	2	1	1	1	2	7	6	4	5	7	5	6	7	7	7	7	7	7	6	7	5	7	6	6	2	1	1	2	4	2	2	4	2	2
177	1	59	6	2	3	2	6	6	6	5	2	1	1	1	1	1	3	1	1	3	6	5	3	3	4	2	2	7	5	7	7	6	5	7	7	5	7	7	6	3	2	2	3	3	3	3	4	3	4
54	1	18	6	4	6	6	2	4	5	5	1	1	3	4	3	1	1	5	5	5	1	3	1	1	2	5	6	5	2	1	5	4	2	4	7	1	4	6	5	4	2	3	4	2	2	3	3	4	3
92	1	31	5	3	6	4	6	4	5	5	1	1	4	3	3	3	3	2	2	4	6	6	3	4	7	3	3	6	5	6	3	6	5	4	6	5	6	6	4	3	2	1	2	3	3	3	4	2	2
97	1	33	4	2	5	3	1	3	2	2	1	1	4	4	4	1	1	3	3	5	3	4	4	4	4	5	4	4	6	5	5	6	5	7	7	5	5	6	6	3	2	1	1	3	2	3	2	3	3
123	1	41	6	4	6	5	7	6	6	6	1	4	5	3	1	5	3	1	1	5	6	7	4	2	6	5	3	6	5	5	4	7	5	6	7	4	7	6	6	3	1	2	2	4	2	2	4	2	2
170	1	57	5	2	2	2	4	5	5	3	2	3	1	1	1	1	2	1	1	3	4	4	3	4	4	4	1	5	6	5	4	3	5	4	5	3	6	6	5	3	2	2	2	3	3	2	3	2	3
53	1	18	5	3	4	3	5	6	5	5	1	1	2	1	2	3	1	1	2	2	5	5	4	4	5	5	5	6	5	4	4	3	1	3	6	4	7	5	6	2	2	3	3	2	2	3	4	3	4
84	1	28	3	3	3	3	5	6	3	3	1	3	4	3	1	5	3	2	1	1	5	5	1	1	4	6	4	3	3	4	2	5	3	5	6	4	7	5	7	3	2	3	3	4	3	3	3	3	3
105	1	35	5	2	5	4	6	6	6	4	1	1	2	1	1	4	1	1	1	3	5	5	4	4	6	3	4	4	4	5	4	4	5	5	6	4	7	5	6	3	1	1	2	4	2	3	1	2	2
127	1	43	5	4	6	5	6	7	5	6	1	2	5	3	1	3	4	1	2	3	6	6	5	4	4	5	4	7	6	6	7	5	7	5	6	6	7	4	5	2	1	2	1	4	2	3	4	2	4
72	1	24	5	4	5	5	6	6	6	5	1	3	4	2	3	3	3	1	1	4	7	7	3	4	6	5	3	7	7	6	6	6	6	6	6	5	7	7	6	2	1	1	2	3	2	3	4	2	2
76	1	26	6	3	3	3	3	7	7	7	1	1	2	1	1	1	1	1	1	1	7	7	6	6	7	5	5	7	7	7	7	6	6	6	7	7	7	6	6	2	1	1	1	3	3	3	3	2	2
193	1	65	5	3	6	3	5	6	6	7	1	1	5	5	3	1	1	5	2	1	7	6	3	6	6	3	3	7	7	7	7	7	5	5	6	3	5	5	3	3	2	2	4	3	4	3	4	3	2
58	1	20	4	4	5	3	6	5	3	2	1	1	1	1	1	1	1	1	1	1	5	4	5	6	5	3	3	6	6	5	5	5	5	4	3	3	5	4	5	3	2	2	4	2	3	3	2	3	3
164	1	55	5	5	4	4	6	7	6	5	1	1	1	1	1	1	1	1	1	1	4	5	1	2	5	2	2	7	6	6	6	5	5	6	7	4	3	7	5	3	1	2	3	4	2	3	4	4	4
189	1	63	5	3	5	3	6	5	5	4	1	1	3	2	1	2	2	1	1	3	5	4	3	6	4	3	4	6	5	6	3	4	5	3	5	4	6	5	5	3	1	2	2	2	3	3	3	3	3
38	1	13	7	2	2	2	5	6	3	4	1	3	4	3	3	4	3	2	2	3	3	4	3	3	2	3	3	3	3	4	2	1	1	2	5	3	1	3	6	4	3	2	2	2	3	3	2	2	3
[truncated: 85 more columns]
