# Supplementary material for: How bad is the mere presence of a phone? A replication of Przybylski and Weinstein (2013) and an extension to creativity
Source: PLoS One. 2021 Jun 9;16(6):e0251451. doi: 10.1371/journal.pone.0251451 (PMC8189469; doi:10.1371/journal.pone.0251451)
Supplement: S4 Dataset — Ratings by peer judges. (XLSX) [file pone.0251451.s017.xlsx]

## Sheet: S4 Dataset
grp_nb_SPSS	condition	crea_1	nov_1	ori_1	inno_1	use_1	app_1	pay_1	crea_2	nov_2	ori_2	inno_2	use_2	app_2	pay_2	crea_3	nov_3	ori_3	inno_3	use_3	app_3	pay_3	crea_4	nov_4	ori_4	inno_4	use_4	app_4	pay_4	crea_5	nov_5	ori_5	inno_5	use_5	app_5	pay_5	crea_6	nov_6	ori_6	inno_6	use_6	app_6	pay_6	crea_7	nov_7	ori_7	inno_7	use_7	app_7
1	1	9	9	8	9	8	10	75	10	6	7	8	6	4	400	5	3	2	3	5	3	7.5	9	10	7	10	9	10	100	7	5	4	7	4	3	40	9	7	8	8	8	9	70	2	6	5	7	7	8
2	0	1	1	1	1	10	10	110	1	2	1	1	6	5	15	1	5	7	2	5	1	8	2	1	4	2	5	9	6	1	2	1	1	3	3	15	4	6	4	7	6	3	40	1	1	1	1	6	2
3	0	10	7	8	9	10	10	15	8	8	8	8	9	9	15	7	10	8	9	7	8	11	3	2	6	5	3	4	6	2	4	5	4	8	9	20	6	10	9	6	4	3	25	1	3	4	4	6	8
4	1	9	10	10	10	10	10	90	9	6	7	6	6	5	120	7	6	5	3	4	6	11	5	7	8	7	9	9	50	3	3	2	3	4	2	250	7	7	8	8	9	8	80	7	4	6	4	5	7
5	1	10	10	10	10	10	10	25	6	7	8	6	6	4	10	6	6	4	3	5	7	6	7	10	10	10	7	1	24	2	3	2	5	2	1	30	9	10	10	10	8	8	40	10	10	10	10	6	10
6	0	7	7	6	8	10	10	120	5	5	7	8	4	3	99	1	5	6	2	6	9	7	3	4	4	5	1	5	8	9	8	9	8	7	9	70	5	4	8	7	7	6	30	7	8	8	9	7	5
7	1	8	8	7	8	10	10	15	7	5	6	6	7	7	22	6	8	5	4	9	8	3.5	2	5	5	4	3	2	4	7	3	2	1	8	9	37	1	2	2	3	4	4	15	6	6	5	5	7	7
8	0	6	5	5	7	6	8	20	9	8	7	6	5	7	50	5	4	3	2	8	9	5	3	6	8	5	1	3	10	4	4	3	5	6	8	25	7	7	10	7	7	8	40	7	7	8	4	3	7
9	1	7	3	5	3	8	9	15	5	4	3	3	5	6	35	2	6	2	3	4	5	6	4	1	1	1	2	5	7	6	5	4	3	7	7	45	4	2	4	3	5	5	25	7	7	5	6	4	8
10	1	5	2	4	7	8	10	8	4	2	1	1	4	5	5	2	3	1	2	1	9	2	1	1	4	5	2	3	1	3	2	2	1	5	8	30	3	2	2	5	5	5	15	1	1	1	1	5	6
11	0	7	5	6	5	3	8	13	4	5	6	4	4	4	12	7	4	2	1	6	9	5	4	5	7	4	2	1	12	3	6	6	7	6	7	35	3	2	2	3	4	4	20	7	8	5	7	8	7
12	1	3	4	5	4	7	7	15	1	3	3	2	3	3	7	2	1	2	1	5	5	2	1	1	1	1	1	1	0	1	1	1	1	1	1	10	1	2	3	3	3	3	15	2	4	2	2	1	4
13	0	4	5	3	3	7	9	10	3	4	5	3	5	8	10	2	1	3	1	6	9	3.5	6	8	7	8	6	8	59	4	3	4	3	6	8	25	3	3	3	4	4	3	20	2	2	2	1	4	5
14	1	7	8	8	9	10	10	20	8	8	9	7	6	5	80	6	9	8	5	3	8	4	7	3	7	2	5	10	25	4	4	5	5	6	8	28	4	6	7	8	7	6	30	7	7	5	8	5	9
15	0	9	6	5	6	10	10	25	6	4	3	3	4	5	12	5	6	3	2	6	5	5	6	7	5	8	9	10	24	6	4	5	3	7	9	25	3	4	4	3	5	4	35	4	7	4	3	3	7
16	1	6	7	7	5	1	4	5	3	4	6	4	3	4	9	3	4	2	3	1	8	2	5	8	6	7	4	5	14	3	3	3	4	7	8	30	3	2	6	5	2	2	15	2	4	6	7	6	5
17	0	5	9	9	9	10	10	45	7	7	9	8	7	5	20	8	7	8	3	5	10	13	6	6	7	7	3	8	18	4	4	5	6	7	10	35	6	6	8	7	8	8	50	7	10	10	9	5	8
18	1	4	5	5	5	8	9	13	6	8	8	4	6	6	25	2	5	1	1	9	10	3	4	4	7	5	6	4	9	2	5	6	6	8	9	40	5	5	4	3	4	4	25	5	6	4	4	7	2
19	0	8	7	6	7	8	9	60	3	3	3	2	4	5	20	8	3	2	1	5	8	6	3	1	1	1	3	3	20	4	4	3	2	6	6	35	6	3	7	4	6	6	40	8	6	5	5	6	9
20	1	4	4	3	4	9	9	40	6	4	5	5	4	5	20	7	3	2	3	8	9	7	2	2	3	2	4	4	6	8	5	4	4	8	10	45	3	2	4	3	5	4	50	7	8	7	7	5	8
21	0	9	7	6	7	9	10	120	8	4	5	3	3	3	60	5	1	2	3	7	10	6.5	2	1	2	1	6	6	80	2	3	4	3	5	6	40	7	3	8	7	8	8	90	3	5	6	3	8	5
22	1	3	5	3	5	8	8	15	4	5	5	3	3	2	30	1	4	2	2	6	7	7	9	9	10	10	10	10	40	5	4	3	4	6	9	45	4	6	8	3	6	6	30	2	4	7	4	2	4
23	0	8	5	8	6	8	7	13	6	5	6	5	4	4	15	8	2	1	2	5	6	5.5	6	5	7	7	8	9	16	4	5	4	3	4	7	40	4	4	6	4	6	5	20	6	7	8	6	5	8
24	1	8	5	6	7	9	10	60	6	3	5	3	2	5	22	2	7	2	1	3	10	3	4	3	4	4	2	5	20	7	7	8	7	8	9	60	6	5	10	7	6	7	35	6	3	4	2	4	6
25	0	4	4	3	4	8	8	25	7	6	6	7	6	5	45	2	2	1	2	9	10	3	3	2	3	3	3	4	21	5	4	5	3	7	8	40	2	2	3	6	4	4	20	5	6	4	6	2	7
26	1	3	6	4	6	7	7	8	3	3	2	2	3	4	9	2	3	2	1	4	8	2.5	2	1	2	1	2	2	3	3	2	1	1	4	5	28	3	2	7	4	5	4	15	3	5	6	7	8	6
27	0	9	9	8	9	10	10	15	6	6	7	7	6	6	29	9	9	10	6	5	9	7.5	5	5	8	5	6	5	5	2	5	6	5	4	3	30	7	5	10	8	7	7	20	6	7	8	8	4	5
28	0	3	2	3	2	7	9	15	2	3	3	4	5	6	15	3	5	3	2	6	9	4.5	5	1	2	1	8	8	23	6	5	4	4	8	9	35	3	2	1	2	3	3	20	4	3	4	2	3	5
29	1	8	5	7	7	9	10	25	9	5	6	6	6	5	100	8	7	8	4	2	9	15	10	10	9	10	10	8	18	8	6	7	6	8	9	55	6	3	4	5	6	5	20	4	4	2	1	3	6
30	0	9	7	7	7	8	9	25	7	4	5	6	5	5	30	4	2	1	2	5	5	7	9	9	8	9	9	10	30	4	3	2	2	5	5	30	5	4	6	7	6	5	25	8	7	8	8	6	9
31	1	7	9	8	9	10	10	20	5	6	7	7	4	4	15	4	5	3	2	4	7	5	9	10	10	9	10	10	70	3	3	2	2	3	5	30	5	6	8	8	8	7	23	5	5	4	6	4	4
32	0	4	2	3	2	7	8	15	4	3	3	3	4	4	30	6	3	2	1	6	9	4.9	2	1	2	2	2	2	13	4	5	4	4	7	8	40	3	5	6	7	6	5	25	6	7	6	6	5	8
33	1	4	5	5	5	7	8	40	5	3	3	3	4	4	40	3	3	2	1	6	7	5	2	1	2	1	3	3	4	3	4	2	2	5	7	25	2	2	5	4	4	4	20	6	6	6	7	5	8
34	0	9	7	8	7	7	7	60	9	6	7	8	6	6	39	7	8	5	4	8	10	19	2	1	1	1	2	3	7	6	5	4	5	6	7	39	6	4	6	6	6	6	45	4	7	7	9	5	8
35	1	2	3	2	3	6	7	8	4	2	2	2	4	4	10	5	1	1	2	3	7	4	2	1	3	2	3	6	3	8	8	9	7	8	7	45	6	6	7	5	6	7	25	4	6	7	4	3	7
36	0	9	10	10	10	10	10	35	6	4	5	5	5	5	35	10	9	10	7	5	4	15	7	6	8	7	8	9	40	7	7	9	8	6	5	120	8	7	6	6	9	8	50	7	9	7	8	6	9
37	1	2	5	5	7	9	10	15	4	3	2	1	5	5	12	3	5	4	2	5	9	3.9	4	2	1	4	4	6	8	6	4	3	2	8	9	40	3	2	3	3	4	3	15	4	5	4	3	4	8
38	0	4	3	5	3	8	9	15	6	3	5	4	5	6	30	8	3	3	2	6	7	5	7	5	1	6	8	9	15	1	2	1	1	2	6	20	2	2	2	3	3	3	25	7	7	6	7	6	8
39	1	10	10	10	10	10	10	80	8	5	6	7	6	5	45	9	8	6	5	3	9	8	8	9	10	10	9	1	99	2	4	3	3	4	3	80	9	7	8	10	9	9	60	4	6	7	8	4	4
40	0	7	7	6	7	10	10	40	3	3	3	2	5	6	30	6	1	2	1	9	9	6	5	7	7	8	9	10	39	4	4	3	2	5	5	40	8	7	8	7	9	8	50	7	9	8	10	9	8
41	1	10	7	8	8	10	10	20	8	8	6	5	5	5	39	7	5	4	2	9	8	3	10	10	9	10	10	10	30	7	6	7	5	7	9	38	4	8	7	4	6	6	20	8	8	9	6	5	9
42	0	4	6	5	6	7	7	20	3	5	6	3	4	5	12	1	2	3	1	5	6	2	1	1	2	1	5	6	3	1	1	1	1	2	1	10	4	3	7	6	7	7	18	3	5	7	6	9	7
43	1	3	5	5	7	9	9	15	3	4	3	1	4	4	20	1	2	1	2	4	8	4	2	1	2	2	3	4	5	3	4	3	2	4	6	30	3	3	2	4	3	4	25	7	6	5	5	4	8
44	0	2	3	2	3	8	7	15	4	3	3	3	7	8	23	10	9	7	5	3	10	10	1	1	1	1	1	1	14	2	4	5	2	6	5	45	6	3	7	3	6	6	30	8	7	5	7	9	10
45	1	9	7	8	7	10	10	30	8	7	7	5	5	3	80	6	3	5	4	10	9	6	1	3	4	2	1	2	9	6	5	4	5	6	6	40	3	4	6	5	4	3	15	5	3	6	4	3	4
46	0	10	9	10	9	10	10	30	9	8	9	7	8	7	39	4	6	3	2	1	9	5	5	4	4	3	1	2	11	10	10	10	10	9	8	120	6	8	9	6	7	6	35	8	8	9	8	10	8
47	1	8	4	5	6	7	8	10	5	4	6	4	5	5	20	5	4	6	1	2	10	7	4	2	1	3	2	3	7	3	5	4	3	5	8	35	6	6	9	6	7	8	30	5	2	2	3	3	7
48	0	4	4	3	4	8	9	40	5	4	4	3	5	6	49	6	7	4	2	6	9	8	3	3	6	4	4	7	34	6	4	5	3	6	7	35	5	4	5	4	5	5	35	6	8	7	6	6	8
49	1	9	6	8	8	9	10	40	10	7	8	9	3	2	5	5	2	3	2	3	7	5.5	3	1	6	5	1	2	11	2	7	8	8	5	4	35	7	8	10	9	8	8	26	2	3	7	3	1	1
50	0	10	10	10	10	10	10	45	4	5	6	4	5	5	40	1	5	3	1	7	10	5.9	4	7	8	7	8	9	29	10	7	9	9	10	10	70	4	2	7	3	5	5	25	3	5	7	7	9	7
51	1	3	4	3	4	8	8	20	5	3	4	4	5	6	25	1	2	1	3	4	9	4	2	1	2	1	2	3	5	1	2	2	1	4	5	25	2	2	2	3	4	4	15	7	5	6	4	7	9
52	0	2	4	3	4	2	5	5	2	3	2	1	4	6	10	2	5	2	1	5	6	3	3	2	2	2	1	2	2	1	3	2	1	3	3	20	2	2	3	4	3	3	15	3	5	4	6	9	8
53	1	7	4	3	4	9	9	15	6	4	5	6	5	6	30	2	3	2	2	5	7	5	8	10	9	9	10	10	60	5	5	6	4	6	6	37	3	4	7	8	7	6	20	2	6	6	4	4	6
54	0	9	7	8	7	8	9	25	5	4	6	4	4	5	11	7	1	2	5	2	7	2.5	2	2	3	1	2	6	10	3	3	2	3	4	5	30	5	4	2	4	5	5	20	10	9	10	8	6	10
55	1	9	5	5	7	7	8	40	5	3	4	2	5	6	30	4	5	4	6	5	9	4	2	1	3	2	2	4	18	6	5	4	4	7	8	45	4	5	6	8	6	5	45	5	6	3	5	4	5
56	0	4	4	4	4	8	9	50	5	4	3	4	6	7	40	3	4	3	1	6	5	5	2	1	2	1	3	5	18	4	4	3	3	5	8	40	4	4	5	7	6	7	40	7	7	6	8	5	9
57	1	7	3	5	3	8	9	15	4	6	7	6	6	5	45	10	9	6	5	7	9	4.9	3	1	2	2	1	6	9	3	3	4	5	6	5	40	6	4	4	7	8	7	40	7	8	6	6	4	8
58	0	2	3	2	3	6	7	12	7	4	5	5	6	7	39	9	3	5	2	7	9	3	3	2	3	2	4	3	6	4	3	2	1	4	5	24	2	3	2	3	4	4	10	7	7	8	5	4	7
59	1	6	3	2	3	7	8	20	6	4	5	5	4	6	50	6	5	3	6	5	9	6	3	2	3	3	2	5	5	5	4	5	3	6	7	70	2	2	5	4	6	5	15	8	5	6	2	1	8
60	0	4	3	2	3	7	8	17	4	3	4	2	3	4	30	4	4	3	1	4	7	6.5	4	1	3	2	10	10	24	7	5	6	5	7	8	50	4	3	3	5	6	5	25	4	5	5	3	4	6
61	1	4	5	6	6	10	10	30	3	5	4	3	6	6	50	7	6	4	2	10	10	7	5	5	8	5	9	9	28	4	7	8	9	7	10	40	8	7	10	9	9	9	35	6	9	8	9	6	10
62	0	7	7	8	7	9	9	15	3	4	5	5	4	3	5	3	2	3	1	5	8	2	6	9	9	7	6	7	10	3	4	5	5	4	6	45	3	4	5	6	3	4	20	5	8	8	8	5	6
63	1	3	7	8	6	7	7	20	3	4	4	3	3	2	9	3	3	2	3	4	8	5	2	1	2	1	2	2	5	1	3	4	3	4	8	20	3	6	8	5	6	5	20	7	6	6	5	4	9
64	0	4	6	5	6	8	9	15	4	4	4	3	4	5	40	6	3	2	3	5	9	5	3	1	2	5	2	3	26	3	3	2	3	4	7	25	5	4	6	7	6	6	40	7	7	5	6	4	8
65	1	7	2	5	6	9	9	15	7	4	5	2	6	8	39	3	2	1	1	5	9	5	3	2	1	1	2	4	10	8	6	4	3	7	8	75	5	2	2	5	5	4	40	7	7	7	5	5	9
66	0	10	9	8	9	10	10	35	9	6	7	8	4	5	200	5	8	7	9	5	4	13	8	7	10	8	7	1	200	4	4	5	3	5	6	45	8	6	9	10	8	8	130	4	3	5	3	6	4
67	1	8	5	6	5	8	9	15	7	6	7	7	7	8	60	1	6	3	1	6	5	5	8	9	6	9	7	9	30	7	5	6	7	6	8	45	4	3	3	4	4	3	15	4	4	4	5	1	6
68	1	6	3	2	3	8	5	25	1	3	2	1	3	6	10	2	2	1	2	7	8	4	2	1	1	1	2	2	10	3	1	1	1	2	3	15	3	3	3	3	4	4	20	4	3	1	1	1	3
69	0	10	10	10	10	10	10	25	4	4	5	5	5	4	35	6	1	2	1	4	9	4	4	3	4	2	1	5	15	6	3	4	6	8	8	40	4	8	7	7	6	6	40	8	8	8	7	5	9
70	0	9	9	8	9	10	10	25	8	5	6	7	7	7	30	8	8	9	7	3	9	7	2	2	3	2	1	2	10	4	3	3	3	5	4	40	4	3	3	4	4	4	40	7	5	5	6	4	7
[truncated: 60 more columns]
