# Supplementary material for: How bad is the mere presence of a phone? A replication of Przybylski and Weinstein (2013) and an extension to creativity
Source: PLoS One. 2021 Jun 9;16(6):e0251451. doi: 10.1371/journal.pone.0251451 (PMC8189469; doi:10.1371/journal.pone.0251451)
Supplement: S1 File — Variable names, labels, and values for all datasets. (XLSX) [file pone.0251451.s018.xlsx]

## Sheet: S1 Dataset - Questions Study 1 
Variable Information
Variable name	Label	Values
part_nb_SPSS	Participant number for SPSS
group_nb_SPSS	Group number for SPSS
group_size	Dyad or Triad	2 = Dyad ; 3 = Triad
group_number	Group number during experiment
condition	Experimental condition: phone or notebook	0 = Notebook ; 1 = Smartphone
self_crea	Self-assessment creativity toy	1 = Not at all to 7 = Extremely
self_ori	Self-assessment originality toy	1 = Not at all to 7 = Extremely
self_nov	Self-assessment novelty toy	1 = Not at all to 7 = Extremely
self_use	Self-assessment usefulness toy	1 = Not at all to 7 = Extremely
self_pra	Self-assessment practicality toy	1 = Not at all to 7 = Extremely
self_app	Self-assessment appropriateness toy	1 = Not at all to 7 = Extremely
satis1	Satisfaction toy item 1 - See details in S3 Appendix	1 = Strongly disagree to 7 = Strongly agree
satis2	Satisfaction toy item 2	1 = Strongly disagree to 7 = Strongly agree
satis3	Satisfaction toy item 3	1 = Strongly disagree to 7 = Strongly agree
pleasant	Pleasant process toy creation	1 = It wasn’t pleasant at all to 7 = It was very pleasant
like	Like process toy creation	1 = I didn’t like it at all to 7 = I liked it a lot
easy	Ease process toy creation	1 = It was very difficult to 7 = It was very easy
quick	Quick process toy creation	1 = It took a lot of time to 7 = It was very quick
fun	Fun process toy creation	1 = It was very boring to 7 = It was a lot of fun
cohesion1	Cohesion group item 1	1 = Strongly disagree to 7 = Strongly agree
cohesion2	Cohesion group item 2	1 = Strongly disagree to 7 = Strongly agree
cohesion3	Cohesion group item 3	1 = Strongly disagree to 7 = Strongly agree
cohesion4	Cohesion group item 4	1 = Strongly disagree to 7 = Strongly agree
groupwork1	Group work item 1	1 = Strongly disagree to 7 = Strongly agree
groupwork2	Group work item 2	1 = Strongly disagree to 7 = Strongly agree
groupwork3	Group work item 3	1 = Strongly disagree to 7 = Strongly agree
groupwork4	Group work item 4	1 = Strongly disagree to 7 = Strongly agree
groupwork5	Group work item 5	1 = Strongly disagree to 7 = Strongly agree
risk1	Risk taking item 1	1 = We made conservative choices to 7 = We made bold choices
risk2	Risk taking item 2	1 = We played it safe to 7 = We took a lot of risks
motiv1	Motivation item 1	1 = Strongly disagree to 7 = Strongly agree
motiv2	Motivation item 2	1 = Strongly disagree to 7 = Strongly agree
comp	Feeling of competence	1 = Strongly disagree to 7 = Strongly agree
auto	Feeling of autonomy	1 = Strongly disagree to 7 = Strongly agree
control1	Feeling of control item 1	1 = Strongly disagree to 7 = Strongly agree
control2R	Feeling of control item 2 (reverse coded)	1 = Strongly disagree to 7 = Strongly agree
control2R_rev	Reverse coding of Feeling of control item 2	1 = Strongly disagree to 7 = Strongly agree
concent	Concentration	1 = Strongly disagree to 7 = Strongly agree
relation1R	Relationship quality 1 (reverse coded)	1 = Strongly disagree to 7 = Strongly agree
relation1R_rev	Reverse coding Relationship quality 1
relation2R	Relationship quality 2 (reverse coded)	1 = Strongly disagree to 7 = Strongly agree
relation2R_rev	Reverse coding Relationship quality 2
relation3	Relationship quality 3	1 = Strongly disagree to 7 = Strongly agree
relation4	Relationship quality 4	1 = Strongly disagree to 7 = Strongly agree
relation5R	Relationship quality 5 (reverse coded)	1 = Strongly disagree to 7 = Strongly agree
relation5R_rev	Reverse coding Relationship quality 5
relation6	Relationship quality 6	1 = Strongly disagree to 7 = Strongly agree
relation7	Relationship quality 7	1 = Strongly disagree to 7 = Strongly agree
relation8_extra	Relationship quality 8 - additional item	1 = Strongly disagree to 7 = Strongly agree
relation9R_extra	Relationship quality 9 - additional item (Reverse coded)	1 = Strongly disagree to 7 = Strongly agree
relation9R_ext_rev	Reverse coding Relationship quality 9
relation10_extra	Relationship quality 10 - additional item	1 = Strongly disagree to 7 = Strongly agree
closeness	Closeness	7-point scale with pictures (sse S3 Appendix)
empathy1	Own empathy	1 = Not at all to 5 = Extremely
empathy2	Felt partner empathy	1 = Not at all to 5 = Extremely
like_exp	Like conversation	1 = Strongly disagree to 7 = Strongly agree
interest_exp	Interest conversation	1 = Strongly disagree to 7 = Strongly agree
concent_conv1	Concentration during conversation 1	1 = Strongly disagree to 7 = Strongly agree
concent_conv2R	Concentration during conversation 2 (reverse coded)	1 = Strongly disagree to 7 = Strongly agree
concent_conv2R_rev	Reverse coding Concentration during conversation 2
PANAS_involved	PANAS positive	1 = Not at all, 2 = A little, 3 = Moderately, 4 = Quite a bit, 5 = Extremely
PANAS_anxious	PANAS negative	1 = Not at all, 2 = A little, 3 = Moderately, 4 = Quite a bit, 5 = Extremely
PANAS_excited	PANAS positive	1 = Not at all, 2 = A little, 3 = Moderately, 4 = Quite a bit, 5 = Extremely
PANAS_angry	PANAS negative	1 = Not at all, 2 = A little, 3 = Moderately, 4 = Quite a bit, 5 = Extremely
PANAS_strong	PANAS positive	1 = Not at all, 2 = A little, 3 = Moderately, 4 = Quite a bit, 5 = Extremely
PANAS_guilty	PANAS negative	1 = Not at all, 2 = A little, 3 = Moderately, 4 = Quite a bit, 5 = Extremely
PANAS_scared	PANAS negative	1 = Not at all, 2 = A little, 3 = Moderately, 4 = Quite a bit, 5 = Extremely
PANAS_hostile	PANAS negative	1 = Not at all, 2 = A little, 3 = Moderately, 4 = Quite a bit, 5 = Extremely
PANAS_enthus	PANAS positive	1 = Not at all, 2 = A little, 3 = Moderately, 4 = Quite a bit, 5 = Extremely
PANAS_proud	PANAS positive	1 = Not at all, 2 = A little, 3 = Moderately, 4 = Quite a bit, 5 = Extremely
PANAS_irri	PANAS negative	1 = Not at all, 2 = A little, 3 = Moderately, 4 = Quite a bit, 5 = Extremely
PANAS_alert	PANAS positive	1 = Not at all, 2 = A little, 3 = Moderately, 4 = Quite a bit, 5 = Extremely
PANAS_asham	PANAS negative	1 = Not at all, 2 = A little, 3 = Moderately, 4 = Quite a bit, 5 = Extremely
PANAS_inspir	PANAS positive	1 = Not at all, 2 = A little, 3 = Moderately, 4 = Quite a bit, 5 = Extremely
PANAS_nervous	PANAS negative	1 = Not at all, 2 = A little, 3 = Moderately, 4 = Quite a bit, 5 = Extremely
PANAS_determ	PANAS positive	1 = Not at all, 2 = A little, 3 = Moderately, 4 = Quite a bit, 5 = Extremely
PANAS_attent	PANAS positive	1 = Not at all, 2 = A little, 3 = Moderately, 4 = Quite a bit, 5 = Extremely
PANAS_agit	PANAS negative	1 = Not at all, 2 = A little, 3 = Moderately, 4 = Quite a bit, 5 = Extremely
PANAS_activ	PANAS positive	1 = Not at all, 2 = A little, 3 = Moderately, 4 = Quite a bit, 5 = Extremely
PANAS_fearful	PANAS negative	1 = Not at all, 2 = A little, 3 = Moderately, 4 = Quite a bit, 5 = Extremely
phone_own	Own phone	1 = yes, 2 = no
phone_smart	Own smartphone	1 = yes, 2 = no
phone_brand	Brand phone
phone_model	Model phone
phone_freq	Frequence phone	1 = less than once a day, 2 = once a day, 3 = several times a day, 4 = every hour, 5 = every 30minutes, 6 = every 10 minutes, 7 = every 5 minutes or less
phone_hours	Number hours phone
phone_hours_formated	Number hours phone - formatted
phone_nb_mess	Number messages
phone_nb_mess_format	Number messages - formatted
phone_money	Money a day without phone
phone_money_format	Money a day without phone - formatted
phone_use1	Phone usage 1	1 = Strongly disagree to 7 = Strongly agree
phone_use2	Phone usage 2	1 = Strongly disagree to 7 = Strongly agree
phone_use3	Phone usage 3	1 = Strongly disagree to 7 = Strongly agree
phone_drive	Phone drive	1 = Strongly disagree to 7 = Strongly agree
phone_use4	Phone usage 4	1 = Strongly disagree to 7 = Strongly agree
phone_use5	Phone usage 5	1 = Strongly disagree to 7 = Strongly agree
phone_use6	Phone usage 6	1 = Strongly disagree to 7 = Strongly agree
phone_use7	Phone usage 7	1 = Strongly disagree to 7 = Strongly agree
phone_use8	Phone usage 8	1 = Strongly disagree to 7 = Strongly agree
phone_use9	Phone usage 9	1 = Strongly disagree to 7 = Strongly agree
phone_use10	Phone usage 10	1 = Strongly disagree to 7 = Strongly agree
phone_use11	Phone usage 11	1 = Strongly disagree to 7 = Strongly agree
phone_use12	Phone usage 12	1 = Strongly disagree to 7 = Strongly agree
phone_use13	Phone usage 13	1 = Strongly disagree to 7 = Strongly agree
phone_use14	Phone usage 14	1 = Strongly disagree to 7 = Strongly agree
phone_use15	Phone usage 15	1 = Strongly disagree to 7 = Strongly agree
phone_use16	Phone usage 16	1 = Strongly disagree to 7 = Strongly agree
mood1	Mood 1	1 = very bad mood to 9 = very good mood
mood2	Mood 2	1 = very sad to 9 = very happy
gender	Gender	1 = male, 2 = female
Gender_group	Gender composition of group (male/female/mixed)	1 = male, 2 = female, 3 = mixed
age	Age
language	Native local language	1 = yes, 2 = no
language_years	Number year local language
number_RAT	Number of answers given RAT (correct or incorrect)
RAT1_strict	Correct or incorrect answer item 1 RAT (exact answer)	0 = incorrect, 1 = correct
RAT2_strict	Correct or incorrect answer item 2 RAT (exact answer)	0 = incorrect, 1 = correct
RAT3_strict	Correct or incorrect answer item 3 RAT (exact answer)	0 = incorrect, 1 = correct
RAT4_strict	Correct or incorrect answer item 4 RAT (exact answer)	0 = incorrect, 1 = correct
RAT5_strict	Correct or incorrect answer item 5 RAT (exact answer)	0 = incorrect, 1 = correct
RAT6_strict	Correct or incorrect answer item 6 RAT (exact answer)	0 = incorrect, 1 = correct
RAT7_strict	Correct or incorrect answer item 7 RAT (exact answer)	0 = incorrect, 1 = correct
RAT8_strict	Correct or incorrect answer item 8 RAT (exact answer)	0 = incorrect, 1 = correct
RAT9_strict	Correct or incorrect answer item 9 RAT (exact answer)	0 = incorrect, 1 = correct
RAT10_strict	Correct or incorrect answer item 10 RAT (exact answer)	0 = incorrect, 1 = correct
total_RAT_strict	Total number of correct answers RAT (exact answers)
RAT1_flex	Correct or incorrect answer item 1 RAT (exact answer or related)	0 = incorrect, 1 = correct (exact or related)
RAT2_flex	Correct or incorrect answer item 2 RAT (exact answer or related)	0 = incorrect, 1 = correct (exact or related)
RAT3_flex	Correct or incorrect answer item 3 RAT (exact answer or related)	0 = incorrect, 1 = correct (exact or related)
RAT4_flex	Correct or incorrect answer item 4 RAT (exact answer or related)	0 = incorrect, 1 = correct (exact or related)
RAT5_flex	Correct or incorrect answer item 5 RAT (exact answer or related)	0 = incorrect, 1 = correct (exact or related)
RAT6_flex	Correct or incorrect answer item 6 RAT (exact answer or related)	0 = incorrect, 1 = correct (exact or related)
RAT7_flex	Correct or incorrect answer item 7 RAT (exact answer or related)	0 = incorrect, 1 = correct (exact or related)
RAT8_flex	Correct or incorrect answer item 8 RAT (exact answer or related)	0 = incorrect, 1 = correct (exact or related)
RAT9_flex	Correct or incorrect answer item 9 RAT (exact answer or related)	0 = incorrect, 1 = correct (exact or related)
RAT10_flex	Correct or incorrect answer item 10 RAT (exact answer or related)	0 = incorrect, 1 = correct (exact or related)
total_RAT_flex	Total number of correct answers RAT (exact answers or related)
relation_qua_repli	Relationship Quality score idem Przyblyski (7 items)
relation_qua_trust	Relationship Quality score subset factor 2 TRUST (3 5R)
relation_qua_extra	Relationship Quality score 3 extra items (8 9R 10)
empathy_m	Mean empathy; mean empathy1,empathy2
self_ori_m	Mean self-assessment originality toy; mean self_crea,self_ori,self_nov
self_app_m	Mean self-assessment appropriateness toy; self_use,self_pra,self_app
satis_m	Mean satisfaction toy; mean satis1,satis2,satis3
process_m	Mean fluidity creation process; mean pleasant,like,easy,quick,fun
easy_m	Mean easy creation process; mean easy,quick
enjoy_m	Mean enjoyment creation process; mean pleasant,like,fun
cohesion_m	Mean cohesion; mean cohesion1,cohesion2,cohesion3,cohesion4
groupwork_m	Mean group spirit; mean groupwork1,groupwork2,groupwork3,groupwork4,groupwork5
risk_m	Mean risk taking toy; mean risk1,risk2
motiv_m	Mean motivation; mean motiv1,motiv2
experience_m	Mean experience appreciation; mean like_exp, interest_exp
concent_m	Mean concentration; mean concent_conv1,concent_conv2R_rev
affect_pos_m	Mean positive affect 10 PANAS items; mean PANAS_involved,PANAS_excited,PANAS_strong,PANAS_enthus,PANAS_proud,PANAS_inspir,PANAS_determ,PANAS_attent,PANAS_activ,PANAS_alert
affect_neg_m	Mean negative affect 10 PANAS items; mean PANAS_anxious,PANAS_angry,PANAS_guilty,PANAS_scared,PANAS_hostile,PANAS_irri,PANAS_asham,PANAS_nervous,PANAS_agit,PANAS_fearful
phone_use_m	Mean phone_use; mean phone_use1,phone_use2,phone_use3,phone_use4,phone_use5,phone_use6,phone_use7,phone_use8,phone_use9,phone_use10,phone_use11,phone_use12,phone_use13,phone_use14,phone_use15,phone_use16
mood_m	Mean mood; mean mood1,mood2

## Sheet: S2 Dataset - Toys Study 1
Variable Information
Variable name	Label	Values
grp_nb_SPSS	Group number for SPSS
condition	Manipulation phone or notebook	0 = Notebook ; 1 = Smartphone
group_size	Dyad or triad	2 = Dyad ; 3 = Triad
crea_1	Creativity rating by rater 1	1 = Not at all to 10 = Extremely
ori_1	Originality rating by rater 1	1 = Not at all to 10 = Extremely
nov_1	Novelty rating by rater 1	1 = Not at all to 10 = Extremely
use_1	Usefulness rating by rater 1	1 = Not at all to 10 = Extremely
pra_1	Practicality rating by rater 1	1 = Not at all to 10 = Extremely
app_1	Approppriateness rating by rater 1	1 = Not at all to 10 = Extremely
pay_1	Willingness to pay by rater 1	1 = Not at all to 10 = Extremely
crea_2	Creativity rating by rater 2	1 = Not at all to 10 = Extremely
ori_2	Originality rating by rater 2	1 = Not at all to 10 = Extremely
nov_2	Novelty rating by rater 2	1 = Not at all to 10 = Extremely
use_2	Usefulness rating by rater 2	1 = Not at all to 10 = Extremely
pra_2	Practicality rating by rater 2	1 = Not at all to 10 = Extremely
app_2	Approppriateness rating by rater 2	1 = Not at all to 10 = Extremely
pay_2	Willingness to pay by rater 2	1 = Not at all to 10 = Extremely
crea_3	Creativity rating by rater 3	1 = Not at all to 10 = Extremely
ori_3	Originality rating by rater 3	1 = Not at all to 10 = Extremely
nov_3	Novelty rating by by rater 3	1 = Not at all to 10 = Extremely
use_3	Usefulness rating by rater 3	1 = Not at all to 10 = Extremely
pra_3	Practicality rating by ater 3	1 = Not at all to 10 = Extremely
app_3	Approppriateness rating by rater 3	1 = Not at all to 10 = Extremely
pay_3	Willingness to pay by rater 3	1 = Not at all to 10 = Extremely
crea_4	Creativity rating by rater 4	1 = Not at all to 10 = Extremely
ori_4	Originality rating by rater 4	1 = Not at all to 10 = Extremely
nov_4	Novelty rating by rater 4	1 = Not at all to 10 = Extremely
use_4	Usefulness rating by rater 4	1 = Not at all to 10 = Extremely
pra_4	Practicality rating by rater 4	1 = Not at all to 10 = Extremely
app_4	Appropriateness rating by rater 4	1 = Not at all to 10 = Extremely
pay_4	Willingness to pay by rater 4	1 = Not at all to 10 = Extremely
crea_5	Creativity rating by rater 5	1 = Not at all to 10 = Extremely
ori_5	Originality rating by rater 5	1 = Not at all to 10 = Extremely
nov_5	Novelty rating by rater 5	1 = Not at all to 10 = Extremely
use_5	Usefulness rating by rater 5	1 = Not at all to 10 = Extremely
pra_5	Practicality rating by rater 5	1 = Not at all to 10 = Extremely
app_5	Approppriateness rating by rater 5	1 = Not at all to 10 = Extremely
pay_5	Willingness to pay by rater 5	1 = Not at all to 10 = Extremely
crea_6	Creativity rating by rater 6	1 = Not at all to 10 = Extremely
ori_6	Originality rating by rater 6	1 = Not at all to 10 = Extremely
nov_6	Novelty rating by rater 6	1 = Not at all to 10 = Extremely
use_6	Usefulness rating by rater 6	1 = Not at all to 10 = Extremely
pra_6	Practicality rating by rater 6	1 = Not at all to 10 = Extremely
app_6	Approppriateness rating by rater 6	1 = Not at all to 10 = Extremely
pay_6	Willingness to pay by rater 6	1 = Not at all to 10 = Extremely
crea_7	Creativity rating by rater 7	1 = Not at all to 10 = Extremely
ori_7	Originality rating by rater 7	1 = Not at all to 10 = Extremely
nov_7	Novelty rating by rater 7	1 = Not at all to 10 = Extremely
use_7	Usefulness rating by rater 7	1 = Not at all to 10 = Extremely
pra_7	Practicality rating by rater 7	1 = Not at all to 10 = Extremely
app_7	Approppriateness rating by rater 7	1 = Not at all to 10 = Extremely
pay_7	Willingness to pay by rater 7	1 = Not at all to 10 = Extremely
crea_8	Creativity rating by rater 8	1 = Not at all to 10 = Extremely
ori_8	Originality rating by rater 8	1 = Not at all to 10 = Extremely
nov_8	Novelty rating by rater 8	1 = Not at all to 10 = Extremely
use_8	Usefulness rating by rater 8	1 = Not at all to 10 = Extremely
pra_8	Practicality rating by rater 8	1 = Not at all to 10 = Extremely
app_8	Approppriateness rating by rater 8	1 = Not at all to 10 = Extremely
pay_8	Willingness to pay by rater 8	1 = Not at all to 10 = Extremely
crea_9	Creativity rating by rater 9	1 = Not at all to 10 = Extremely
ori_9	Originality rating by rater 9	1 = Not at all to 10 = Extremely
nov_9	Novelty rating by rater 9	1 = Not at all to 10 = Extremely
use_9	Usefulness rating by rater 9	1 = Not at all to 10 = Extremely
pra_9	Practicality rating by rater 9	1 = Not at all to 10 = Extremely
app_9	Approppriateness rating by rater 9	1 = Not at all to 10 = Extremely
pay_9	Willingness to pay by rater 9	1 = Not at all to 10 = Extremely
crea_10	Creativity rating by rater 10	1 = Not at all to 10 = Extremely
ori_10	Originality rating by rater 10	1 = Not at all to 10 = Extremely
nov_10	Novelty rating by rater 10	1 = Not at all to 10 = Extremely
use_10	Usefulness rating by rater 10	1 = Not at all to 10 = Extremely
pra_10	Practicality rating by rater 10	1 = Not at all to 10 = Extremely
app_10	Approppriateness rating by rater 10	1 = Not at all to 10 = Extremely
pay_10	Willingness to pay by rater 10	1 = Not at all to 10 = Extremely
crea_11	Creativity rating by rater 11	1 = Not at all to 10 = Extremely
ori_11	Originality rating by rater 11	1 = Not at all to 10 = Extremely
nov_11	Novelty rating by rater 11	1 = Not at all to 10 = Extremely
use_11	Usefulness rating by rater 11	1 = Not at all to 10 = Extremely
pra_11	Practicality rating by rater 11	1 = Not at all to 10 = Extremely
app_11	Approppriateness rating by rater 11	1 = Not at all to 10 = Extremely
pay_11	Willingness to pay by rater 11	1 = Not at all to 10 = Extremely
crea_12	Creativity rating by rater 12	1 = Not at all to 10 = Extremely
ori_12	Originality rating by rater 12	1 = Not at all to 10 = Extremely
nov_12	Novelty rating by rater 12	1 = Not at all to 10 = Extremely
use_12	Usefulness rating by rater 12	1 = Not at all to 10 = Extremely
pra_12	Practicality rating by rater 12	1 = Not at all to 10 = Extremely
app_12	Approppriateness rating by rater 12	1 = Not at all to 10 = Extremely
pay_12	Willingness to pay by rater 12	1 = Not at all to 10 = Extremely
crea_13	Creativity rating by rater 13	1 = Not at all to 10 = Extremely
ori_13	Originality rating by rater 13	1 = Not at all to 10 = Extremely
nov_13	Novelty rating by rater 13	1 = Not at all to 10 = Extremely
use_13	Usefulness rating by rater 13	1 = Not at all to 10 = Extremely
pra_13	Practicality rating by rater 13	1 = Not at all to 10 = Extremely
app_13	Approppriateness rating by rater 13	1 = Not at all to 10 = Extremely
pay_13	Willingness to pay by rater 13	1 = Not at all to 10 = Extremely
crea_rat_notvalid	Creativity rating by rater not valida	1 = Not at all to 10 = Extremely
ori_rat_notvalid	Originality rating by rater not valida	1 = Not at all to 10 = Extremely
nov_rat_notvalid	Novelty rating by rater not valida	1 = Not at all to 10 = Extremely
use_rat_notvalid	Usefulness rating by rater not valida	1 = Not at all to 10 = Extremely
pra_rat_notvalid	Practicality rating by rater not valida	1 = Not at all to 10 = Extremely
app_rat_notvalid	Approppriateness rating by rater not valida	1 = Not at all to 10 = Extremely
pay_rat_notvalid	Willingness to pay by rater not valida	1 = Not at all to 10 = Extremely
ori_dim_m	Mean originality dimension - creativity/originality/novelty 13 raters
app_dim_m	Mean appropriateness dimension - usefulness/appropriateness 13 raters
crea_m	Mean creativity ratings - 13 raters
ori_m	Mean originality ratings - 13 raters
nov_m	Mean novelty ratings - 13 raters
use_m	Mean usefulness ratings - 13 raters
app_m	Mean appropriateness ratings - 13 raters
pay_m	Mean willingness to pay ratings - 13 raters
logpay_m	Log transformation mean willingness to pay - 13 raters
a These variables are ratings from an additional judge that was not considered valid. This judge had an estimated willingness to pay for the toys that substantially reduced the interrater reliability for this variable (alpha = 0.18). Without this judge, the interrater reliability (alpha = 0.88) was high. We therefore excluded this judge’s ratings from the composite score of estimated willingness …

## Sheet: S3 Dataset - Questions Study 2
Variable Information
Variable	Label	Values
part_nb_SPSS	Participant number for SPSS
condition	Experimental condition: phone or notebook
group_number	Group number	0 = Notebook ; 1 = Smartphone
self_crea	Self-assessment creativity toy	1 = Not at all to 7 = Extremely
self_nov	Self-assessment novelty toy	1 = Not at all to 7 = Extremely
self_ori	Self-assessment originality toy	1 = Not at all to 7 = Extremely
self_inno	Self-assessment innovativeness toy	1 = Not at all to 7 = Extremely
self_use	Self-assessment usefulness toy	1 = Not at all to 7 = Extremely
self_app	Self-assessment appropriateness toy	1 = Not at all to 7 = Extremely
satis1	Satisfaction toy item 1 - See details in S3 Appendix	1 = Strongly disagree to 7 = Strongly agree
satis2	Satisfaction toy item 2	1 = Strongly disagree to 7 = Strongly agree
mind1	Mind wandering 1	1 =never, 2 = once, 3 = a few times, 4 = often, 5 = very often
mind2	Mind wandering 2	1 =never, 2 = once, 3 = a few times, 4 = often, 5 = very often
mind3	Mind wandering 3	1 =never, 2 = once, 3 = a few times, 4 = often, 5 = very often
mind4	Mind wandering 4	1 =never, 2 = once, 3 = a few times, 4 = often, 5 = very often
mind5	Mind wandering 5	1 =never, 2 = once, 3 = a few times, 4 = often, 5 = very often
mind6	Mind wandering 6	1 =never, 2 = once, 3 = a few times, 4 = often, 5 = very often
mind7	Mind wandering 7	1 =never, 2 = once, 3 = a few times, 4 = often, 5 = very often
mind8	Mind wandering 8	1 =never, 2 = once, 3 = a few times, 4 = often, 5 = very often
mind9	Mind wandering 9	1 =never, 2 = once, 3 = a few times, 4 = often, 5 = very often
mind10	Mind wandering 10	1 =never, 2 = once, 3 = a few times, 4 = often, 5 = very often
pleasant	Pleasant process toy creation	1 = It wasn’t pleasant at all to 7 = It was very pleasant
like	Like process toy creation	1 = I didn’t like it at all to 7 = I liked it a lot
easy	Ease process toy creation	1 = It was very difficult to 7 = It was very easy
quick	Quick process toy creation	1 = It took a lot of time to 7 = It was very quick
fun	Fun process toy creation	1 = It was very boring to 7 = It was a lot of fun
risk1	Risk taking item 1	1 = We made conservative choices to 7 = We made bold choices
risk2	Risk taking item 2	1 = We played it safe to 7 = We took a lot of risks
group1	Group feeling 1	1 = Strongly disagree to 7 = Strongly agree
group2	Group feeling 2	1 = Strongly disagree to 7 = Strongly agree
group3	Group feeling 3	1 = Strongly disagree to 7 = Strongly agree
group4	Group feeling 4	1 = Strongly disagree to 7 = Strongly agree
group5	Group feeling 5	1 = Strongly disagree to 7 = Strongly agree
group6	Group feeling 6	1 = Strongly disagree to 7 = Strongly agree
motiv1	Motivation item 1	1 = Strongly disagree to 7 = Strongly agree
motiv2	Motivation item 2	1 = Strongly disagree to 7 = Strongly agree
comp	Feeling of competence	1 = Strongly disagree to 7 = Strongly agree
auto	Feeling of autonomy	1 = Strongly disagree to 7 = Strongly agree
busyness	Feeling of busyness	1 = Strongly disagree to 7 = Strongly agree
thought	Feeling of thought control	1 = Strongly disagree to 7 = Strongly agree
approach1_1	Approach avoidance	1 = totally true, 2 = somewhat true, 3 = somewhat false, 4 = totally false
approach1_2	Approach avoidance	1 = totally true, 2 = somewhat true, 3 = somewhat false, 4 = totally false
approach1_3	Approach avoidance	1 = totally true, 2 = somewhat true, 3 = somewhat false, 4 = totally false
approach1_4	Approach avoidance	1 = totally true, 2 = somewhat true, 3 = somewhat false, 4 = totally false
approach1_5	Approach avoidance	1 = totally true, 2 = somewhat true, 3 = somewhat false, 4 = totally false
approach1_6	Approach avoidance	1 = totally true, 2 = somewhat true, 3 = somewhat false, 4 = totally false
approach2_1	Approach avoidance	1 = totally true, 2 = somewhat true, 3 = somewhat false, 4 = totally false
approach2_2	Approach avoidance	1 = totally true, 2 = somewhat true, 3 = somewhat false, 4 = totally false
approach2_3	Approach avoidance	1 = totally true, 2 = somewhat true, 3 = somewhat false, 4 = totally false
approach2_4	Approach avoidance	1 = totally true, 2 = somewhat true, 3 = somewhat false, 4 = totally false
approach3_1	Approach avoidance	1 = totally true, 2 = somewhat true, 3 = somewhat false, 4 = totally false
approach3_2	Approach avoidance	1 = totally true, 2 = somewhat true, 3 = somewhat false, 4 = totally false
approach3_3	Approach avoidance	1 = totally true, 2 = somewhat true, 3 = somewhat false, 4 = totally false
approach3_4	Approach avoidance	1 = totally true, 2 = somewhat true, 3 = somewhat false, 4 = totally false
relation1R	Relationship quality 1 (reverse coded)	1 = Strongly disagree to 7 = Strongly agree
relation2R	Relationship quality 2 (reverse coded)	1 = Strongly disagree to 7 = Strongly agree
relation3	Relationship quality 3	1 = Strongly disagree to 7 = Strongly agree
relation4	Relationship quality 4	1 = Strongly disagree to 7 = Strongly agree
relation5R	Relationship quality 5 (reverse coded)	1 = Strongly disagree to 7 = Strongly agree
relation6	Relationship quality 6	1 = Strongly disagree to 7 = Strongly agree
relation7	Relationship quality 7	1 = Strongly disagree to 7 = Strongly agree
relation8_extra	Relationship quality 8 - additional item	1 = Strongly disagree to 7 = Strongly agree
relation9R_extra	Relationship quality 9 (reverse coded) - additional item	1 = Strongly disagree to 7 = Strongly agree
relation10_extra	Relationship quality 10 - additional item	1 = Strongly disagree to 7 = Strongly agree
like_exp	Like conversation	1 = Strongly disagree to 7 = Strongly agree
interest_exp	Interest conversation	1 = Strongly disagree to 7 = Strongly agree
PANAS_involved	PANAS positive	1 = Not at all, 2 = A little, 3 = Moderately, 4 = Quite a bit, 5 = Extremely
PANAS_anxious	PANAS negative	1 = Not at all, 2 = A little, 3 = Moderately, 4 = Quite a bit, 5 = Extremely
PANAS_excited	PANAS positive	1 = Not at all, 2 = A little, 3 = Moderately, 4 = Quite a bit, 5 = Extremely
PANAS_angry	PANAS negative	1 = Not at all, 2 = A little, 3 = Moderately, 4 = Quite a bit, 5 = Extremely
PANAS_strong	PANAS positive	1 = Not at all, 2 = A little, 3 = Moderately, 4 = Quite a bit, 5 = Extremely
PANAS_guilty	PANAS negative	1 = Not at all, 2 = A little, 3 = Moderately, 4 = Quite a bit, 5 = Extremely
PANAS_scared	PANAS negative	1 = Not at all, 2 = A little, 3 = Moderately, 4 = Quite a bit, 5 = Extremely
PANAS_hostile	PANAS negative	1 = Not at all, 2 = A little, 3 = Moderately, 4 = Quite a bit, 5 = Extremely
PANAS_enthus	PANAS positive	1 = Not at all, 2 = A little, 3 = Moderately, 4 = Quite a bit, 5 = Extremely
PANAS_proud	PANAS positive	1 = Not at all, 2 = A little, 3 = Moderately, 4 = Quite a bit, 5 = Extremely
PANAS_irri	PANAS negative	1 = Not at all, 2 = A little, 3 = Moderately, 4 = Quite a bit, 5 = Extremely
PANAS_alert	PANAS positive	1 = Not at all, 2 = A little, 3 = Moderately, 4 = Quite a bit, 5 = Extremely
PANAS_asham	PANAS negative	1 = Not at all, 2 = A little, 3 = Moderately, 4 = Quite a bit, 5 = Extremely
PANAS_inspir	PANAS positive	1 = Not at all, 2 = A little, 3 = Moderately, 4 = Quite a bit, 5 = Extremely
PANAS_nervous	PANAS negative	1 = Not at all, 2 = A little, 3 = Moderately, 4 = Quite a bit, 5 = Extremely
PANAS_determ	PANAS positive	1 = Not at all, 2 = A little, 3 = Moderately, 4 = Quite a bit, 5 = Extremely
PANAS_attent	PANAS positive	1 = Not at all, 2 = A little, 3 = Moderately, 4 = Quite a bit, 5 = Extremely
PANAS_agit	PANAS negative	1 = Not at all, 2 = A little, 3 = Moderately, 4 = Quite a bit, 5 = Extremely
PANAS_activ	PANAS positive	1 = Not at all, 2 = A little, 3 = Moderately, 4 = Quite a bit, 5 = Extremely
PANAS_fearful	PANAS negative	1 = Not at all, 2 = A little, 3 = Moderately, 4 = Quite a bit, 5 = Extremely
phone_own	Own phone	1 = yes, 2 = no
phone_smart	Own smartphone	1 = yes, 2 = no
phone_brand	Brand phone
phone_model	Model phone
phone_freq	Frequence phone	1 = less than once a day, 2 = once a day, 3 = several times a day, 4 = every hour, 5 = every 30minutes, 6 = every 10 minutes, 7 = every 5 minutes or less
phone_use1	Phone usage 1	1 = Strongly disagree to 7 = Strongly agree
phone_use2	Phone usage 2	1 = Strongly disagree to 7 = Strongly agree
phone_use3	Phone usage 3	1 = Strongly disagree to 7 = Strongly agree
phone_use4	Phone usage 4	1 = Strongly disagree to 7 = Strongly agree
phone_use5	Phone usage 5	1 = Strongly disagree to 7 = Strongly agree
phone_use6	Phone usage 6	1 = Strongly disagree to 7 = Strongly agree
phone_use7	Phone usage 7	1 = Strongly disagree to 7 = Strongly agree
phone_use8	Phone usage 8	1 = Strongly disagree to 7 = Strongly agree
phone_use9	Phone usage 9	1 = Strongly disagree to 7 = Strongly agree
phone_use10	Phone usage 10	1 = Strongly disagree to 7 = Strongly agree
mood1	Mood 1	1 = very bad mood to 9 = very good mood
mood2	Mood 2	1 = very sad to 9 = very happy
gender	Gender	1 = male, 2 = female
age	Age
language	Native local language	1 = yes, 2 = no
language_years	Number year local language
relation1R_rev	Reverse coding relation 1R
relation2R_rev	Reverse coding relation 2R
relation5R_rev	Reverse coding relation 5R
relation9R_ext_rev	Reverse coding relation 9R
relation_qua_repli	Relationship Quality score idem Przyblyski (7 items)
relation_qua_trust	Relationship Quality score subset factor 2 TRUST (3 5R)
relation_qua_extra	Relationship Quality score 3 extra items (8 9R 10)
self_ori_m	Mean self-assessment originality toy; self_crea,self_nov,self_ori,self_inno
self_app_m	Mean self-assessment appropriateness toy; self_use,self_app
satis_m	Mean satisfaction toy; mean satis1,satis2
mind_m	Mean mind wandering; 10 items
mind_sub1	Mean mind wandering subscale 1 difficult concentration ; mind9, mind4, mind5, mind8
mind_sub2	Mean mind wandering subscale 2 think other ; mind7, mind6, mind3, mind10
mind_sub3	Mean mind wandering subscale 3 think past ; mind1, mind2
enjoy_m	Mean enjoyment creation process; mean pleasant,like,fun
easy_m	Mean easy creation process; mean easy,quick
risk_m	Mean risk taking toy; mean risk1,risk2
group_m	Mean group work; mean group1,group2,group3,group4,group5,group6
motiv_m	Mean motivation; mean motiv1,motiv2
bas_drive_m	Mean bas drive; mean approach1_1, approach1_6, approach2_1, approach3_3
bas_reward_m	Mean bas reward; mean approach1_2 approach1_4 approach2_3 approach2_4
bas_fun_m	Mean bas funward; mean approach1_approach1_3 approach3_4
bis_m	Mean bas funward; mean approach1_5 approach2_2 approach3_1 approach3_4
experience_m	Mean appreciation experience; mean like_exp,interest_exp
affect_pos_m	Mean positive affect 10 PANAS items; mean PANAS_involved,PANAS_excited,PANAS_strong,PANAS_enthus,PANAS_proud,PANAS_inspir,PANAS_determ,PANAS_attent,PANAS_activ,PANAS_alert
affect_neg_m	Mean negative affect 10 PANAS items; mean PANAS_anxious,PANAS_angry,PANAS_guilty,PANAS_scared,PANAS_hostile,PANAS_irri,PANAS_asham,PANAS_nervous,PANAS_agit,PANAS_fearful
mood_m	Mean mood; mean mood1,mood2
phone_use_m	Mean phone_use; mean phone_use1,phone_use2,phone_use3,phone_use4,phone_use5,phone_use6,phone_use7,phone_use8,phone_use9,phone_use10

## Sheet: S4 Dataset - Toys Study 2
Variable Information
Variable name	Label	Values
grp_nb_SPSS	Group number for SPSS
condition	Manipulation phone or notebook	0 = Notebook ; 1 = Smartphone
crea_1	Overall creativity rating -rater 1	1 = Not at all to 10 = Extremely
nov_1	Novelty rating -rater 1	1 = Not at all to 10 = Extremely
ori_1	Originality rating -rater 1	1 = Not at all to 10 = Extremely
inno_1	Innovativeness rating -rater 1	1 = Not at all to 10 = Extremely
use_1	Usefulness rating -rater 1	1 = Not at all to 10 = Extremely
app_1	Appropriateness rating -rater 1	1 = Not at all to 10 = Extremely
pay_1	Willingness to pay of parent -rater 1	1 = Not at all to 10 = Extremely
crea_2	Overall creativity rating -rater 2	1 = Not at all to 10 = Extremely
nov_2	Novelty rating - rater 2	1 = Not at all to 10 = Extremely
ori_2	Originality rating - rater 2	1 = Not at all to 10 = Extremely
inno_2	Innovativeness rating - rater 2	1 = Not at all to 10 = Extremely
use_2	Usefulness rating -rater 2	1 = Not at all to 10 = Extremely
app_2	Appropriateness rating -rater 2	1 = Not at all to 10 = Extremely
pay_2	Willingness to pay of parent -rater 2	1 = Not at all to 10 = Extremely
crea_3	Overall creativity rating -rater 3	1 = Not at all to 10 = Extremely
nov_3	Novelty rating - rater 3	1 = Not at all to 10 = Extremely
ori_3	Originality rating - rater 3	1 = Not at all to 10 = Extremely
inno_3	Innovativeness rating - rater 3	1 = Not at all to 10 = Extremely
use_3	Usefulness rating - rater 3	1 = Not at all to 10 = Extremely
app_3	Appropriateness rating - rater 3	1 = Not at all to 10 = Extremely
pay_3	Willingness to pay of parent - rater 3	1 = Not at all to 10 = Extremely
crea_4	Overall creativity rating -rater 4	1 = Not at all to 10 = Extremely
nov_4	Novelty rating - rater 4	1 = Not at all to 10 = Extremely
ori_4	Originality rating - rater 4	1 = Not at all to 10 = Extremely
inno_4	Innovativeness rating - rater 4	1 = Not at all to 10 = Extremely
use_4	Usefulness rating - rater 4	1 = Not at all to 10 = Extremely
app_4	Appropriateness rating- rater 4	1 = Not at all to 10 = Extremely
pay_4	Willingness to pay of parent - rater 4	1 = Not at all to 10 = Extremely
crea_5	Overall creativity rating -rater 5	1 = Not at all to 10 = Extremely
nov_5	Novelty rating - -rater 5	1 = Not at all to 10 = Extremely
ori_5	Originality rating -rater 5	1 = Not at all to 10 = Extremely
inno_5	Innovativeness rating -rater 5	1 = Not at all to 10 = Extremely
use_5	Usefulness rating -rater 5	1 = Not at all to 10 = Extremely
app_5	Appropriateness rating -rater 5	1 = Not at all to 10 = Extremely
pay_5	Willingness to pay of parent - rat 5	1 = Not at all to 10 = Extremely
crea_6	Overall creativity rating - rater 6	1 = Not at all to 10 = Extremely
nov_6	Novelty rating - rater 6	1 = Not at all to 10 = Extremely
ori_6	Originality rating - rater 6	1 = Not at all to 10 = Extremely
inno_6	Innovativeness rating - rater 6	1 = Not at all to 10 = Extremely
use_6	Usefulness rating - rater 6	1 = Not at all to 10 = Extremely
app_6	Appropriateness rating - rater 6	1 = Not at all to 10 = Extremely
pay_6	Willingness to pay of parent - rater 6	1 = Not at all to 10 = Extremely
crea_7	Overall creativity rating - rater 7	1 = Not at all to 10 = Extremely
nov_7	Novelty rating - rater 7	1 = Not at all to 10 = Extremely
ori_7	Originality rating - rater 7	1 = Not at all to 10 = Extremely
inno_7	Innovativeness rating - rater 7	1 = Not at all to 10 = Extremely
use_7	Usefulness rating - rater 7	1 = Not at all to 10 = Extremely
app_7	Appropriateness rating - rater 7	1 = Not at all to 10 = Extremely
pay_7	Willingness to pay of parent - rater 7	1 = Not at all to 10 = Extremely
crea_8	Overall creativity rating - rater 8	1 = Not at all to 10 = Extremely
nov_8	Novelty rating - rater 8	1 = Not at all to 10 = Extremely
ori_8	Originality rating - rater 8	1 = Not at all to 10 = Extremely
inno_8	Innovativeness rating - rater 8	1 = Not at all to 10 = Extremely
use_8	Usefulness rating - rater 8	1 = Not at all to 10 = Extremely
app_8	Appropriateness rating - rater 8	1 = Not at all to 10 = Extremely
pay_8	Willingness to pay of parent - rater 8	1 = Not at all to 10 = Extremely
crea_9	Overall creativity rating -rater 9	1 = Not at all to 10 = Extremely
nov_9	Novelty rating - rater 9	1 = Not at all to 10 = Extremely
ori_9	Originality rating - rater 9	1 = Not at all to 10 = Extremely
inno_9	Innovativeness rating - rater 9	1 = Not at all to 10 = Extremely
use_9	Usefulness rating - rater 9	1 = Not at all to 10 = Extremely
app_9	Appropriateness rating - rater 9	1 = Not at all to 10 = Extremely
pay_9	Willingness to pay of parent -rater 9	1 = Not at all to 10 = Extremely
crea_10	Overall creativity rating -rater 10	1 = Not at all to 10 = Extremely
nov_10	Novelty rating - rater 10	1 = Not at all to 10 = Extremely
ori_10	Originality rating - rater 10	1 = Not at all to 10 = Extremely
inno_10	Innovativeness rating - rater 10	1 = Not at all to 10 = Extremely
use_10	Usefulness rating - rater 10	1 = Not at all to 10 = Extremely
app_10	Appropriateness rating - rater 10	1 = Not at all to 10 = Extremely
pay_10	Willingness to pay of parent - rater 10	1 = Not at all to 10 = Extremely
crea_11	Overall creativity rating -rater 11	1 = Not at all to 10 = Extremely
nov_11	Novelty rating - rater 11	1 = Not at all to 10 = Extremely
ori_11	Originality rating - rater 11	1 = Not at all to 10 = Extremely
inno_11	Innovativeness rating - rater 11	1 = Not at all to 10 = Extremely
use_11	Usefulness rating - rater 11	1 = Not at all to 10 = Extremely
app_11	Appropriateness rating - rater 11	1 = Not at all to 10 = Extremely
pay_11	Willingness to pay of parent - rater 11	1 = Not at all to 10 = Extremely
crea_12	Overall creativity rating - rater 12	1 = Not at all to 10 = Extremely
nov_12	Novelty rating - rater 12	1 = Not at all to 10 = Extremely
ori_12	Originality rating - rater 12	1 = Not at all to 10 = Extremely
inno_12	Innovativeness rating - rater 12	1 = Not at all to 10 = Extremely
use_12	Usefulness rating - rater 12	1 = Not at all to 10 = Extremely
app_12	Appropriateness rating - rater 12	1 = Not at all to 10 = Extremely
pay_12	Willingness to pay of parent - rater 12	1 = Not at all to 10 = Extremely
crea_notvalid1	Overall creativity rating - rater not valid 1a	1 = Not at all to 10 = Extremely
nov_notvalid1	Novelty rating - rater not valid 1a	1 = Not at all to 10 = Extremely
ori_notvalid1	Originality rating - rater not valid 1a	1 = Not at all to 10 = Extremely
inno_notvalid1	Innovativeness rating - rater not valid 1a	1 = Not at all to 10 = Extremely
use_notvalid1	Usefulness rating - rater not valid 1a	1 = Not at all to 10 = Extremely
app_notvalid1	Appropriateness rating - rater not valid 1a	1 = Not at all to 10 = Extremely
pay_notvalid1	Willingness to pay of parent - rater not valid 1a	1 = Not at all to 10 = Extremely
crea_notvalid2	Overall creativity rating - rater not valid 2a	1 = Not at all to 10 = Extremely
nov_notvalid2	Novelty rating - rater not valid 2a	1 = Not at all to 10 = Extremely
ori_notvalid2	Originality rating - rater not valid 2a	1 = Not at all to 10 = Extremely
inno_notvalid2	Innovativeness rating - rater not valid 2a	1 = Not at all to 10 = Extremely
use_notvalid2	Usefulness rating - rater not valid 2a	1 = Not at all to 10 = Extremely
app_notvalid2	Appropriateness rating - rater not valid 2a	1 = Not at all to 10 = Extremely
pay_notvalid2	Willingness to pay of parent - rater not valid 2a	1 = Not at all to 10 = Extremely
ori_dim_m	Mean originality dimension - creativity/originality/novelty/innovativeness 12 raters
app_dim_m	Mean appropriateness dimension - usefulness/appropriateness 12 raters
logpay_m	Log transformation mean willingness to pay - 12 raters
crea_m	Mean creativity ratings - 12 raters
nov_m	Mean novelty ratings - 12 raters
ori_m	Mean originality ratings - 12 raters
inno_m	Mean innovativeness ratings - 12 raters
use_m	Mean usefulness ratings - 12 raters
app_m	Mean appropriateness ratings - 12 raters
pay_m	Mean willingness to pay ratings - 12 raters
a These variables are ratings from two additional judges that were not considered valid. With these two judges, the interrater reliability for the estimated parents' willingness to pay was low (alpha = 0.61). When computing the average amount indicated by each judge, one judge’s score was 3.41 standard deviations above the mean of all judges. Without this judge, the reliability remained low (alph…
